# Supplementary material for: Therapeutic vulnerability to PARP1,2 inhibition in RB1-mutant osteosarcoma
Source: Nat Commun. 2021 Dec 3;12:7064. doi: 10.1038/s41467-021-27291-8 (PMC8642453; doi:10.1038/s41467-021-27291-8)
Supplement: Supplementary file 4 — Source Data [file 41467_2021_27291_MOESM4_ESM.xlsx]

## Sheet: Figure 1 a, c, e, i
Figure 1 a, c, e, i
Resazurin fluorescence % vehicle (n=3 parallel repeats)
Figure no	log10 drug concentration	cell line name
1a	Olaparib	HU09	HU09	HU09	NY	NY	NY	OHSN	OHSN	OHSN	SAOS (sanger)	SAOS (sanger)	SAOS (sanger)	143b	143b	143b	MHM	MHM	MHM	CAL72	CAL72	CAL72	HU03N1	HU03N1	HU03N1	MG63	MG63	MG63	OS25HAL	OS25HAL	OS25HAL	HOS	HOS	HOS	SJSA/OSA	SJSA/OSA	SJSA/OSA	HOSMNNG	HOSMNNG	HOSMNNG	U2OS (sanger)	U2OS (sanger)	U2OS (sanger)	U2OS (RC)	U2OS (RC)	U2OS (RC)	SAOS (RC)	SAOS (RC)	SAOS (RC)
	2	8.76825	9.76257	7.8799	40.0395	39.4593	35.4362	16.1025	15.8867	12.5112	13.3847	13.1359	12.3242	15.01	12.6192	9.87102	38.0627	37.416	34.7986	49.5604	48.7541	50.3972	21.4743	20.0991	20.0397	27.6123	26.1261	26.1589	43.566	39.6565	49.3495	24.7878	23.2644	30.2536	37.2185	36.1696	34.3376	18.802	20.2754	22.9551	78.551	75.0864	75.9333	80.5999	80.5266	77.7822	2.88136	2.52115	2.14322
	1.52288	29.0666	26.0479	22.8494	59.3558	59.8531	58.0618	32.58	31.3049	32.7234	42.26	41.648	39.235	77.7067	76.5796	74.9534	78.5248	85.3302	86.1879	79.7659	73.9511	81.375	44.3277	42.1416	41.3327	44.6148	49.2614	43.8751	74.0671	69.531	82.315	52.0686	48.9652	51.6813	89.1942	88.7926	84.9491	70.1626	78.683	71.0878	97.5209	97.1005	91.928	102.374	102.951	97.0503	13.383	11.6764	11.1369
	1.04576	70.5794	70.0095	66.4402	67.3624	66.2174	66.0097	35.9802	39.7523	37.0227	57.1445	53.8752	51.8808	83.6547	85.0675	84.8611	89.8674	98.1128	99.0502	92.973	87.204	89.5798	59.2376	61.3339	58.9716	55.2519	46.8507	47.8732	91.1089	92.1315	94.6615	77.3533	74.3207	77.9065	100.159	102.85	100.033	88.2547	91.778	92.4233	101.264	103.405	90.7584	104.732	105.096	100.783	27.1219	21.4253	23.9471
	0.568636	98.229	99.3798	95.2784	86.8681	84.3109	85.2836	57.1535	58.0796	64.1924	83.6606	81.7702	80.4558	96.8207	96.2469	93.9717	98.7679	102.646	103.22	98.918	96.7531	101.277	83.0299	83.1412	88.3389	76.5044	67.8328	72.1435	101.188	101.986	106.243	89.1772	88.0252	99.337	108.266	109.098	112.353	98.1967	98.8464	98.8967	106.195	99.4346	100.17	99.2635	102.134	103.661	66.5741	65.0852	59.8256
	0.091515	101.329	104.116	100.12	98.0545	98.1241	99.4048	85.8858	84.7676	85.9929	98.6992	90.387	93.8604	100.387	102.212	105.14	100.921	100.126	106.836	101.416	101.751	100.924	94.993	97.8323	101.373	98.198	99.0318	100.632	104.167	103.876	110.978	93.2354	95.3223	92.8287	103.704	111.507	115.048	99.3898	100.155	101.436	99.8127	98.8556	97.4606	102.493	98.3098	98.649	90.1724	84.1021	87.6277
	-0.385606	101.864	104.89	97.9324	100.403	99.5191	102.833	91.2088	95.0668	98.8701	99.3878	94.1646	100.13	99.3491	102.148	105.268	99.6199	100.358	105.364	101.649	100.104	103.601	101.258	106.751	110.28	101.963	101.047	102.809	105.165	103.311	107.377	94.7868	98.4797	94.0679	99.2017	112.404	112.933	100.067	100.75	102.917	99.431	98.7487	95.321	99.9995	98.412	99.1972	95.6709	90.647	93.4515
	-0.862728	101.088	104.619	97.3928	100.596	100.503	105.217	95.0065	99.0243	100.53	102.403	98.4215	100.46	99.3948	101.143	102.735	99.4053	100.352	103.498	102.217	100.277	103.314	102.751	107.596	110.73	102.022	102.466	103.696	100.825	103.801	110.697	96.6986	97.9982	101.7	99.4591	110.714	112.466	101.177	103.304	102.323	101.62	98.9018	97.1907	101.533	102.173	100.91	98.1609	95.8432	94.705
	-1.81697	100	100	100	100	100	100	100	100	100	100	100	100	100	100	100	100	100	100	100	100	100	100	100	100	100	100	100	100	100	100	100	100	100	100	100	100	100	100	100	100	100	100	100	100	100	100	100	100
1c	Niraparib	SAOS (RC)	SAOS (RC)	SAOS (RC)	U2OS (RC)	U2OS (RC)	U2OS (RC)	CAL72	CAL72	CAL72	SAOS (sanger)	SAOS (sanger)	SAOS (sanger)	HU03N1	HU03N1	HU03N1	NY	NY	NY	HOS	HOS	HOS	HOSMNNG	HOSMNNG	HOSMNNG	OHSN	OHSN	OHSN	U2OS (sanger)	U2OS (sanger)	U2OS (sanger)	KPD	KPD	KPD	G292	G292	G292	LM7	LM7	LM7	SJSAOSA	SJSAOSA	SJSAOSA	MG63	MG63	MG63	143b	143b	143b
	2	-0.841005	-0.93773	-0.502765	-0.281178	-0.22278	-0.465206	0.50283	0.443963	0.181456	-0.425892	-0.81756	-0.798412	0.520409	-0.26008	0.0417636	0.0489628	-0.207684	-0.0962753	-0.41092	-0.607232	-0.611247	-0.55325	-0.610233	-0.411946	-0.197187	-0.386294	-0.311565	-0.257783	-0.340064	-0.443553	-0.958388	-1.00127	-0.797344	-0.983701	-0.97899	-0.872973	0.774514	0.7425	0.724439	0.0708305	-0.0030906	-0.71142	-0.451462	-0.437279	-0.571836	-0.834606	-0.964712	-0.76795
	1.52288	1.00001	0.792072	0.603139	1.02449	1.10454	0.783068	1.85793	1.74971	1.59187	2.82386	2.72552	2.27808	21.1694	14.4269	13.6967	15.9587	15.6751	14.6512	1.62881	1.87177	1.35311	3.70901	3.44713	3.32245	3.84761	4.39832	4.13222	26.0891	24.1792	23.6151	-0.21829	-0.365499	-0.256488	9.20326	8.68802	6.80407	2.07192	2.01599	1.79062	2.37902	2.48509	1.12085	0.7663	0.725725	0.665334	0.167128	0.200895	0.0428476
	1.04576	5.81478	5.05227	4.37759	84.9213	85.0381	79.4839	35.8688	33.7125	31.6284	26.1248	24.0251	24.2201	50.3042	46.573	49.9465	39.5612	40.2192	40.063	16.2122	16.784	15.784	28.6946	26.5078	25.9836	15.8582	16.6436	16.8614	93.4602	87.6696	90.2159	57.1861	55.4005	56.8646	59.9712	62.6408	63.9876	22.1558	23.0634	23.5642	53.7739	55.1377	50.3707	14.6554	14.8624	16.3236	6.42022	6.08872	6.37806
	0.568636	7.60598	7.20282	5.95843	91.528	89.1194	93.1984	42.7229	41.058	38.2824	41.8644	38.5979	37.8576	58.0622	56.8752	60.1295	53.6683	55.9463	57.4667	12.2011	14.0949	11.5721	49.5998	47.7186	41.7872	20.0489	18.1289	19.4421	96.0121	94.5491	92.4862	82.253	77.1679	80.7122	65.7123	67.1991	66.9649	32.6969	33.4286	34.8679	70.7563	70.5872	66.6384	25.1913	21.6971	24.7443	12.2605	13.3056	12.9201
	0.091515	41.8899	36.8182	46.127	96.3224	91.8027	89.7551	88.1559	84.0532	81.7351	74.19	64.3074	60.7478	79.5159	77.8556	79.5231	94.4814	95.5906	95.364	75.5288	61.4434	74.378	100.615	101.07	100.641	29.8685	31.155	29.0036	96.698	105.878	105.956	94.3303	88.3132	92.9972	79.0208	78.4112	81.2161	49.3502	50.2232	49.7797	88.2063	90.4698	88.9364	54.2307	54.1846	53.6669	23.3758	22.5885	19.3372
	-0.385606	89.6627	87.669	87.1471	100.686	96.3147	95.5338	104.004	96.6284	102.547	95.3669	88.5586	89.8912	94.553	92.7198	94.1072	98.0165	99.0954	99.7309	97.0912	100.204	95.6233	104.893	102.836	107.767	75.9232	77.2711	72.599	98.297	102.899	109.805	103.173	99.7791	102.286	88.712	90.9767	92.4759	81.7054	85.1857	89.0077	94.3933	98.1448	94.9993	80.9576	83.4918	80.948	78.1101	76.9611	81.5061
	-0.862728	96.9678	97.7219	94.5691	99.1372	99.3255	102.373	102.886	106.579	104.395	100.663	97.4231	94.4554	99.8121	100.355	98.8471	100.809	100.842	101.038	98.5208	100.718	99.2833	104.854	106.149	105.893	93.2026	94.0608	92.8224	100.798	100.042	107.201	105.144	103.334	106.214	95.6652	96.5599	94.678	97.802	99.5599	100.668	96.0368	98.2809	97.4706	98.0825	98.1264	98.6708	98.0989	101.992	103.288
	-1.33985	100.27	101.021	97.8369	100.127	99.6531	99.0869	101.729	104.793	102.159	99.3506	100.669	100.071	100.813	101.636	104.657	100.047	99.8321	100.285	98.9699	103.911	101.449	103.749	105.818	107.455	97.2297	96.6748	98.0803	94.0631	109.173	107.118	105.365	102.908	108.37	97.777	98.7849	99.8065	101.182	101.959	107.52	97.0245	98.9712	98.0274	100.028	100.166	99.3124	102.396	101.934	102.493
	-1.81697	99.4321	99.9888	96.9283	102.479	100.531	101.609	99.9709	98.7554	99.3772	104.411	102.525	99.7848	99.0564	100.271	101.259	99.7383	96.802	97.7247	97.5014	101.258	99.934	100.705	97.8538	106.921	99.1688	99.4308	99.9085	98.8176	105.156	105.669	105.528	103.124	106.571	97.345	99.0268	98.5749	102.302	99.6063	104.44	98.6865	98.3096	99.7206	99.4972	101.181	99.7548	99.1638	101.3	106.444
	-2.29409	99.5205	103.097	97.3828	99.8922	101.098	99.0102	100.356	99.6531	99.9911	101.486	101.365	97.1481	99.9605	96.8977	103.142	99.8926	99.7862	100.321	98.0684	102.037	99.8946	98.9695	96.9495	104.081	99.207	100.819	99.9745	95.2289	100.119	104.653	100.831	97.3079	101.861	98.8463	100.07	101.084	97.5326	99.0792	103.388	100.638	99.8969	99.4648	100.264	99.6444	100.092	98.4196	101.955	99.6255
	-3	100	100	100	100	100	100	100	100	100	100	100	100	100	100	100	100	100	100	100	100	100	100	100	100	100	100	100	100	100	100	100	100	100	100	100	100	100	100	100	100	100	100	100	100	100	100	100	100
1e	talazoparib	SAOS (RC)	SAOS (RC)	SAOS (RC)	U2OS (RC)	U2OS (RC)	U2OS (RC)	CAL72	CAL72	CAL72	SAOS (sanger)	SAOS (sanger)	SAOS (sanger)	HU03N1	HU03N1	HU03N1	NY	NY	NY	HOS	HOS	HOS	HOSMNNG	HOSMNNG	HOSMNNG	OHSN	OHSN	OHSN	U2OS (sanger)	U2OS (sanger)	U2OS (sanger)	KPD	KPD	KPD	G292	G292	G292	LM7	LM7	LM7	SJSAOSA	SJSAOSA	SJSAOSA	MG63	MG63	MG63	143b	143b	143b
	2	0.122578	0.652251	1.12737	58.2431	57.6822	58.9054	14.5271	14.1491	14.3039	8.29042	7.87263	6.56453	22.4476	23.094	21.4624	17.0904	16.9488	16.0723	4.38583	4.4586	3.44186	6.05502	6.10475	5.09997	4.66289	4.75755	4.34611	58.1424	61.9806	58.3715	33.5783	41.1337	38.2504	30.4519	28.6667	31.1854	8.93064	8.51539	8.5803	29.5933	26.9023	25.4322	18.3737	18.8322	18.5469	5.36791	6.00987	7.23369
	1.52288	3.31494	2.69149	3.09936	91.5373	89.3	89.1795	26.4656	25.1603	24.7519	20.1384	19.9604	19.8458	36.6389	39.3094	39.7114	31.2449	33.8174	33.335	6.15003	6.84948	6.14634	24.3868	26.6459	22.4926	12.3775	13.3555	11.7233	83.8332	83.5842	81.6183	58.6598	67.9363	68.7534	55.251	57.9058	58.9354	19.3073	18.9671	19.1084	44.3056	43.9994	44.3361	16.9026	17.8944	16.6943	9.94349	9.92226	11.3629
	1.04576	4.40483	4.02221	4.36947	96.1661	94.097	94.17	26.2553	24.1741	25.1142	23.1878	24.0698	21.6294	43.115	44.8671	42.2003	38.4787	40.5145	39.394	7.61662	8.36991	8.02934	28.5938	31.1633	25.5789	15.4375	16.4321	16.47	86.7589	84.1686	79.8002	69.2905	73.1454	78.7238	64.1717	60.6752	67.461	24.5547	24.694	23.8002	47.1807	47.0266	46.7161	19.0424	18.9253	20.2874	12.6485	9.60182	11.5201
	0.568636	5.68035	5.06652	5.00634	91.4911	92.7542	92.0783	28.8064	27.3736	31.1597	31.3693	30.11	28.7576	49.436	51.2138	50.7958	44.9627	45.4145	46.8389	7.78155	8.2337	7.7258	30.0784	31.0046	31.9443	16.9287	17.9287	16.929	86.7041	85.8706	78.3288	73.1746	77.4717	79.4473	63.9963	65.9933	69.376	28.9762	28.9546	28.3884	60.9695	59.4801	56.7653	21.8983	21.5588	22.3679	13.8371	11.8658	11.4112
	0.091515	7.89752	7.02576	6.99358	92.7918	90.3774	89.3624	54.0244	41.6317	47.7294	40.8409	42.2107	40.4215	57.1801	57.3236	58.9242	54.8362	52.5882	56.9259	10.0962	8.95644	7.77152	50.0752	44.2389	43.9172	19.8916	20.3938	20.328	83.851	84.5261	84.3799	73.7966	77.7206	77.931	69.8841	67.1266	74.8757	36.9439	36.7095	37.117	75.7144	75.0581	77.9928	36.5544	36.7794	39.0482	17.5658	15.0335	15.4087
	-0.385606	15.8193	17.2681	14.5536	91.306	94.4452	89.8371	83.6403	76.4019	71.0404	55.0761	57.7112	50.4874	67.3444	70.4083	70.9592	81.0334	86.8305	86.2366	22.8724	15.9029	16.7467	79.8892	80.5938	72.717	27.0097	27.3455	25.8692	92.3864	89.2173	90.1256	74.7933	75.0288	79.2365	77.2512	77.9787	80.1743	48.4266	48.9411	47.3162	83.1	83.5795	84.3551	61.9144	59.4852	59.4201	37.3473	35.9663	33.5593
	-0.862728	32.6247	32.7144	31.8864	96.1061	97.0212	94.5998	95.5394	94.6196	89.1232	68.1542	69.8799	65.5771	78.8339	83.0237	82.3335	89.8758	93.7683	97.4439	56.3187	50.0512	43.5707	93.0653	91.5945	86.0467	40.4773	40.1237	39.4446	93.8725	94.5866	94.9765	79.1882	85.2966	89.2681	81.272	85.7943	87.7228	63.5627	63.9762	63.7274	88.3193	92.7883	90.666	61.527	61.92	64.1176	63.4441	60.5596	62.2967
	-1.33985	53.2867	55.8749	53.5991	95.228	95.6531	96.836	104.572	99.3984	96.1341	77.5294	80.1462	78.0085	86.999	87.0652	87.1964	94.8017	95.88	97.4098	73.3552	70.0948	71.6873	95.0199	95.5164	92.7504	58.1959	61.2833	54.1261	97.267	95.6924	95.4636	82.4903	88.9065	93.0115	90.7503	87.4082	93.0043	78.6148	79.1804	75.6182	95.1227	94.7336	96.1457	67.7206	64.2431	67.4716	82.7146	84.839	81.633
	-1.81697	80.7126	80.3875	75.8058	98.1073	99.3304	97.449	102.501	108.28	92.2874	90.3594	91.3595	85.7529	91.336	93.4363	103.243	96.9753	98.167	98.232	89.8236	87.1916	81.8823	99.1627	97.5583	98.1762	79.6106	78.9187	77.2829	96.9448	96.7061	96.851	85.9656	93.2784	100.612	93.037	93.3407	98.6142	88.1499	91.8008	88.2944	96.7201	97.4234	98.0643	86.2428	89.5872	86.3044	95.6513	88.6534	95.0188
	-2.29409	101.74	98.3669	99.8928	99.6583	101.283	99.0591	97.061	105.255	97.6837	99.7267	101.336	98.9373	99.1504	97.0099	103.84	99.2041	100.24	100.556	99.8611	101.653	98.4859	99.9179	99.6641	100.418	97.8298	103.113	99.0577	99.917	100.423	99.6603	91.3609	103.172	105.468	97.302	96.015	106.683	98.7364	100.026	101.238	99.8531	101.015	99.1324	99.0471	100.852	100.101	101.734	98.0534	100.213
	-4	100	100	100	100	100	100	100	100	100	100	100	100	100	100	100	100	100	100	100	100	100	100	100	100	100	100	100	100	100	100	100	100	100	100	100	100	100	100	100	100	100	100	100	100	100	100	100	100
1i	veliparib	SAOS (RC)	SAOS (RC)	SAOS (RC)	U2OS (RC)	U2OS (RC)	U2OS (RC)	CAL72	CAL72	CAL72	SAOS (sanger)	SAOS (sanger)	SAOS (sanger)	HU03N1	HU03N1	HU03N1	NY	NY	NY	HOS	HOS	HOS	HOSMNNG	HOSMNNG	HOSMNNG	OHSN	OHSN	OHSN	U2OS (sanger)	U2OS (sanger)	U2OS (sanger)	KPD	KPD	KPD	G292	G292	G292	LM7	LM7	LM7	SJSA/OSA	SJSAOSA	SJSAOSA	MG63	MG63	MG63	143b	143b	143b
	2	15.5864	12.0118	14.3112	32.8559	30.1548	28.0416	24.1294	26.1979	23.3636	15.2612	14.5811	12.6914	27.259	22.6235	25.641	30.1875	32.6762	30.6822	32.7078	30.4434	25.9501	86.0207	85.9031	81.2728	13.155	12.1993	10.4562	66.9782	75.6098	76.9362	61.6026	65.282	62.6868	37.4065	38.9847	31.3732	25.0412	24.8501	19.5774	31.5994	30.5222	28.426	51.7154	55.3574	54.0662	9.39891	9.54845	9.47993
	1.52288	72.963	66.6284	67.5502	97.4395	100.021	96.8672	77.8744	79.1409	79.4482	78.3175	75.4302	76.2191	82.2275	76.5422	82.3351	82.5725	89.384	89.7112	92.1176	92.5268	91.5329	106.249	106.733	106.036	66.637	67.2249	67.5399	97.314	99.3609	99.4882	100.409	102.13	102.371	89.9937	87.507	80.1205	81.9559	81.7413	76.0337	93.7745	93.1389	92.275	78.8812	74.4907	79.1741	95.8017	101.496	104.285
	1.04576	89.9777	87.1947	89.7878	103.156	104.058	100.958	91.5724	89.0909	97.6078	97.7398	92.6679	97.4548	92.9269	93.1706	94.9305	92.8527	96.7715	96.8124	99.2022	100.748	99.0679	105.964	106.55	113.018	88.9246	91.1782	95.3824	101.089	104.037	106.831	108.035	112.007	109.784	104.318	100.865	97.3493	96.0515	94.938	98.5584	97.0285	97.6276	96.4466	96.1206	94.8565	96.2645	95.0276	103.039	112.979
	0.568636	99.9083	96.665	94.6733	99.0202	102.657	100.519	101.34	105.002	99.2	101.773	102.682	102.538	96.4042	97.0255	100.984	96.3319	100.312	99.5208	102.79	100.044	103.252	107.729	108.741	110.557	96.0334	96.1721	100.454	100.507	105.243	106.936	110.445	113.177	109.761	103.211	101.65	101.177	103.135	104.007	104.094	98.4769	99.1004	98.1192	99.0408	99.6597	100.715	99.7083	98.8644	109.837
	0.091515	96.7733	94.4066	98.2425	100.215	98.8937	99.8342	108.812	109.421	101.726	107.026	104.693	101.932	97.1317	101.824	102.501	97.2411	99.3193	100.949	102.967	101.774	103.412	107.066	108.942	110.561	97.4845	97.801	103.103	99.786	103.049	103.705	107.162	108.527	112.645	105.279	99.275	101.307	104.265	103.897	103.197	97.8069	99.8136	98.6204	99.8689	98.6408	99.27	100.517	102.835	112.042
	-0.385606	97.4088	96.0222	97.4922	100.478	97.9894	99.0361	102.951	111.241	104.832	104.414	104.756	104.012	95.7275	99.9546	96.7616	97.1611	98.6752	98.7332	102.613	103.949	105.109	107.506	106.347	112.252	99.4423	98.8109	102.979	96.7287	101.828	104.018	107.123	108.189	107.976	104.053	100.892	103.715	104.632	103.005	102.549	98.1963	100.76	99.6544	98.9225	98.3366	100.505	99.4638	101.546	103.309
	-0.862728	97.652	99.9916	97.6974	101.637	102.832	100.79	107.839	108.497	105.047	99.5203	105.543	105.008	97.2798	101.016	103.071	100.023	100.353	101.416	102.597	105.227	104.808	106.174	108.476	102.081	98.5281	100.097	103.084	95.1186	100.931	103.19	105.717	107.599	105.102	105.247	100.134	108.025	104.079	103.63	102.248	99.8888	101.763	99.9052	100.948	99.453	101.87	98.8846	102.589	103.671
	-1.33985	98.8488	99.0165	98.1377	99.535	103.344	101.003	109.213	110.843	101.14	100.514	103.914	103.484	97.4329	99.5358	102.012	100.095	100.323	101.32	100.987	102.945	102.79	103.15	107.547	99.8553	95.3276	100.359	102.349	97.1405	98.3113	106.182	99.9688	101.403	104.085	106.97	103.575	95.8182	104.121	101.418	99.5982	98.4297	99.6428	100.708	99.6647	99.479	99.7664	98.9065	100.357	101.946
	-1.81697	100.428	100.169	99.393	101.53	101.204	101.104	107.725	105.269	103.214	100.063	100.009	102.165	100.33	101.209	97.772	99.0046	98.5572	99.7403	98.7205	101.951	104.669	96.1837	103.962	109.024	102.573	102.23	101.867	97.5564	103.122	109.339	99.9014	102.004	102.064	107.738	102.109	102.843	101.292	102.205	102.973	99.2885	100.834	101.134	99.9742	99.1452	99.9657	98.4937	100.679	98.2581
	-2.29409	100.727	99.7092	99.5642	99.4006	99.4066	101.193	99.0857	101.214	99.7008	98.3277	101.515	100.157	97.6952	101.492	100.812	99.5677	100.306	100.126	97.8237	99.3753	102.801	101.466	96.5028	102.031	97.9561	99.0039	103.04	96.6637	99.0662	104.27	99.4784	100.403	100.118	105.396	101.628	92.9762	100.297	101.111	98.5922	98.9187	100.218	100.863	99.6034	99.2878	101.109	97.7167	101.534	100.749
	-3	100	100	100	100	100	100	100	100	100	100	100	100	100	100	100	100	100	100	100	100	100	100	100	100	100	100	100	100	100	100	100	100	100	100	100	100	100	100	100	100	100	100	100	100	100	100	100	100
[truncated: 12 more columns]

## Sheet: Fig1b,d,f,g,h,j & Sup Fig1g-j 
Figure 1 b, d, f, g, h, j and Supplementary Figure 1g-j
Resazurin fluorescence_ AUC values (mean of n=3 parallel repeats each, n=2 independent datasets (AUC_1, AUC_2))
Olaparrib				Niraparib				Talazoparib				Veliparib
gene status	cell line name	AUC_1	AUC_2	gene status	cell line name	AUC_1	AUC_2	gene status	cell line name	AUC-1	AUC_2	gene status	cell line name	AUC_1	AUC_2
RB-	HU03N1	322.3	363.8	RB-	SOAS (RC)	232.6	232.6	RB-	HU03N1	279.3	279.3	RB-	HU03N1	397.3	394.3
RB-	HU09	334.1	355.6	RB-	SAOS (SA)	273.9	273.9	RB-	HU09	206.1	166	RB-	HU09	410	393
RB-	LM7	347.8	346.3	RB-	HU03N1	309.5	309.5	RB-	LM7	211.2	223.5	RB-	LM7	408.5	393.3
RB-	NY	370.7	373.8	RB-	NY	312.1	312.1	RB-	NY	287.9	287.9	RB-	NY	403	404.3
RB-	OHSN	308.9	316.7	RB-	OHSN	231.5	231.5	RB-	OHSN	153.4	153.4	RB-	OHSN	388.6	385.7
RB-	SAOS (RC)	301.9	298	RB-	LM7	262	269	RB-	SAOS (RC)	120.1	120.1	RB+	143b	414.9	403
RB-	SAOS (SA)	345.7	347.1	RB+	CAL72	295.3	295.3	RB-	SAOS (SA)	218.5	218.5	RB+	CAL72	414.3	416.7
RB+	143b	389.6	390.7	RB+	G292	310	310	RB+	143b	179.9	172.7	RB+	G292	416.2	405.9
RB+	CAL72	407.5	405.1	RB+	HOS	261.9	261.9	RB+	CAL72	265.2	265.2	RB+	HOS	416.7	406.4
RB+	G292	393.9	396.1	RB+	HOSMNNG	308.1	308.1	RB+	G292	320.8	320.8	RB+	HOSMNNG	451.2	421.4
RB+	HOS	389.2	366	RB+	KPD	332.1	332.1	RB+	HOS	147.8	147.8	RB+	KPD	444.1	411.7
RB+	HOSMNNG	394.1	395	RB+	MHM	305.5	299.2	RB+	HOSMNNG	259.4	259.4	RB+	MHM	413.2	412.6
RB+	KPD	398.3	391.5	RB+	OS25HAL	337.1	323.3	RB+	KPD	335.5	335.5	RB+	SJSA/OSA	406.8	409.1
RB+	MG63	363.6	351.2	RB+	SJSAOSA	311.8	315.5	RB+	MHM	273	289	RB+	U2OS (SA)	429.5	440.4
RB+	MHM	398.4	408.5	RB+	U2OS (RC)	342	342	RB+	OS25HAL	276.5	231.7	BRCA2-	CAPAN1	407	378.8
RB+	OS25HAL	408.4	412.4	RB+	U2OS (SA)	369.8	369.8	RB+	SJSAOSA	313.6	307.6	RB-	SAOS (SA)	404.5	ND
RB+	SJSA/OSA	415.9	426.9	BRCA-	CAPAN1	271.7	240.3	RB+	U2OS (RC)	395.5	395.5	RB-	SOAS (RC)	383	ND
RB+	U2OS (RC)	396.2	427.9	RB-	HU09	288.7	ND	RB+	U2OS (SA)	378	378	RB+	MG63	404.9	ND
RB+	U2OS (SA)	429.2	419.5	RB+	143b	227.1	ND	BRCA-	CAPAN1	183.8	199.9	RB+	OS25HAL	430.4	ND
BRCA2-	CAPAN1	309.7	330.5	RB+	MG63	250	ND	RB+	MG63	206.1	ND	RB+	U2OS (RC)	415	ND

## Sheet: Figure 1l
Figure 1l

## Sheet: Figure 2a, d, g
Figure 2 a, d, g
clonogenic activity Crystal violett incorrortation % vehicle (n=2 parallel repeats)
Figure no	log10 drug concentration	cell line name
2a	Olaparib	KPD		OHSN		HU03N1		G292		SAOS		NY		U2OS		143b		HOSMNNG		CAL72		HOS		MHM		MG63		SJSA/OSA		CAPAN1 (BRCA-mut)		LM7		HU09		OS25HAL
	0.30103	37.44	31.36	20.72	20.018			24.402	25.628					79.706	71.442	65.387	65.685	57.822	52.193	93.053	94.992	68.715	74.581	81.36	79.25	34.721	32.666	45.058	43.969	39.881	36.776	29.365	26.825	34.31	33.777	32.5156	25.8778
	0	48.64	46.4	25.285	26.339	17.443	16.0555	31.637	30.656	16.7709	13.5091	11.5812	9.54095	74.197	85.583	72.798	76.577	63.158	61.915	95.577	94.346	83.24	82.123	87.573	85.815	59.924	60.141	55.398	48.429	72.836	69.731	36.19	32.857	49.441	48.375	60.1251	49.543
	-0.30103	55.04	53.12	28.973	27.217	20.4163	19.227	35.561	37.646	35.9609	32.4545	34.3834	22.9823	81.726	81.175	78.006	78.304	85.307	88.158	97.9	93.376	90.782	91.899	94.138	86.401	74.419	73.445	73.365	64.622	81.672	78.806	41.429	38.413	55.088	49.441	85.1371	93.1217
	-1	56	61.44	45.478	46.883	26.1645	34.4896	58.246	55.917	57.3254	54.3898	53.8854	33.7234	83.788	87.971	96.726	88.571	92.398	90.716	99.838	97.577	96.648	95.81	99.883	88.628	93.997	96.268	81.069	75.367	92.537	76.896	44.286	52.698	77.571	74.587	86.2915	78.9803
	-1.30103	72.32	75.2	44.074	51.8	62.0416	54.113	68.056	68.424	69.6385	82.3865	74.4074	70.8071	92.562	81.726	94.881	97.917	89.693	91.886	98.223	98.546	98.324	94.693	96.014	94.49	97.566	91.617	81.298	84.719	99.104	94.567	64.127	66.349	90.357	92.914	95.3343	100.433
	-3	100	100	100	100	100	100	100	100	100	100	100	100	100	100	100	100	100	100	100	100	100	100	100	100	100	100	100	100	100	100	100	100	100	100	100	100
	Niraparib	CAL72		SJSA1/OSA		NY		HOS		143b		HUO9		LM7		OHSN		MG63		MHM		HUO3N1		KPD		OS25HAL		U2OS (RC)		HOSMNNG		SAOS2 (RC)-2		G292		CAPAN1 (BRCA-mut)
2d	0.477121	19.5828	20.3491	33.4014	33.5374	17.917	18.2083	5.53865	6.08643	3.96263	4.47809	22.6656	21.2291	10.1455	9.67361	1.93753	1.90131	3.53035	3.55018	24	23.5461	5.00755	4.85657	9.20172	9.25671	4.97972	5.01745	29.5547	29.3016	9.83808	8.17791	10.8366	10.5765	43.4968	43.9232	8.35726	8.86762
	0	58.7484	57.5564	57.6871	66.1224	21.2673	20.2476	7.97322	7.72976	7.57088	7.28093	36.0734	34.6369	11.1679	10.932	2.11861	2.19104	3.60968	3.53035	60.8227	61.5035	20.8354	20.5838	9.65998	9.47667	33.9149	33.2359	66.7004	66.9028	65.1363	64.9928	10.8366	11.01	61.9758	58.9908	19.2026	17.9904
	-0.522879	97.6586	99.5317	93.1293	92.2449	60.8886	62.9279	28.5453	24.7718	68.2345	68.1379	75.1796	73.743	12.8195	13.0554	2.46265	2.37211	19.7541	18.0682	95.4894	95.1489	68.1178	68.1681	51.2694	52.2775	89.635	90.1066	93.5223	93.5729	81.6766	81.6561	30.2557	30.8626	75.764	72.4947	40.2073	40.3349
	-1	100.128	99.1911	95.3061	96.6667	87.3999	87.3999	74.011	75.776	88.8531	88.4987	84.597	82.2027	17.3024	16.9878	10.8646	9.66953	98.8497	97.2233	99.8014	98.7801	97.7856	98.9683	90.9174	85.6933	99.7642	99.8774	94.2814	95.2429	93.8512	94.0152	74.9892	74.469	89.6944	90.263	90.6539	88.9314
	-1.52288	100.809	100.043	97.619	99.932	87.9825	87.5455	94.7657	100.609	93.1379	93.4601	97.3663	98.1644	37.8293	36.8856	46.6274	46.1928	99.0083	98.6315	98.9504	98.4965	98.0121	98.7167	90.7525	91.4673	99.9528	99.8397	99.747	94.4332	95.4909	94.3021	94.1482	93.0212	92.8216	93.9588	93.3971	90.1435
	-3	100	100	100	100	100	100	100	100	100	100	100	100	100	100	100	100	100	100	100	100	100	100	100	100	100	100	100	100	100	100	100	100	100	100	100	100
	Talazoparib	CAL72		SJSA1/OSA		NY		HOS		143b		HUO9		LM7		OHSN		MG63		MHM		HUO3N1		KPD		OS25HAL		U2OS (RC)		HOSMNNG-2		SAOS2 (RC)-2		G292		CAPAN1 (BRCA-mut)
2g	-1.5229	77.3135	86.2944	44.779	41.64	22.1947	22.4427	13.6864	13.1161	42.5027	43.6596	22.9181	21.9217	11.9416	12.0301	2.02179	1.9629	6.23673	6.50212	72.3013	72.5979	12.409	12.1931	5.89189	5.62494	23.7105	23.6155	75.4527	74.9026	26.9874	26.4905	16.2511	16.681	38.3465	37.8188	14.0479	14.4641
	-2	91.6829	90.5896	62.6521	60.0897	31.6181	32.858	27.0197	24.8744	69.6301	70.8479	29.1815	29.6085	13.4454	13.18	2.00216	2.02179	19.9045	19.1879	92.7639	90.4508	27.2727	27.7043	5.93002	6.19697	40.8853	40.8663	86.5918	86.4543	60.6369	61.5628	18.6242	19.3465	49.4283	50.3078	27.3153	28.0957
	-2.5229	94.6505	93.0886	82.5112	76.5535	43.3974	45.2573	53.6864	51.0251	89.1155	96.7575	44.8399	43.1317	18.7528	19.195	2.23771	2.37511	59.7399	59.5011	98.5172	98.8731	58.9156	58.8077	13.1757	13.1948	69.0605	71.8153	87.0044	87.7378	79.878	79.0199	36.0275	34.3078	95.4266	96.2093	39.7503	39.1259
	-3	96.9934	96.8372	92.0564	88.533	61.6243	62.6162	80.8418	78.1263	96.0572	98.8278	69.3238	71.032	40.3361	40.513	11.0708	9.63784	97.9034	98.3546	97.0344	99.1103	79.5252	85.1632	46.0101	44.6754	94.9558	94.8038	90.0756	90.8549	99.3451	93.6089	75.7524	74.5486	98.4169	97.6253	74.2976	73.4131
	-3.5229	97.7743	98.7895	93.722	94.1063	84.6869	86.1128	94.6368	95.3428	102.694	100.411	83.5587	85.2669	60.858	58.2043	70.3307	72.3133	100.027	98.4607	98.6358	98.6951	99.0019	98.4893	91.963	91.4863	99.3635	99.5345	91.5425	91.4508	99.0515	99.6838	90.5417	91.5735	99.0325	99.3843	89.5421	90.4787
	-4	100	100	100	100	100	100	100	100	100	100	100	100	100	100	100	100	100	100	100	100	100	100	100	100	100	100	100	100	100	100	100	100	100	100	100	100

## Sheet: Figure 2b, c, e, f, h, i
Figure 2b, c, e, f, h, i
clonogenic activity, crystal violett incorportation % vehicle (n=2 parallel repeats)
Olparib						Niraparib				Talazoparib
gene status	cell line name	IC50_1 uM	IC50_2 uM	AUC_1	AUC_2	gene status	cell line name	IC50_1 uM	AUC_1	gene status	cell line name	IC50_uM	AUC_1
RB-	HU03N1	0.05349	0.07899	36.34	69.27	RB-	NY	0.48167	251	RB-	NY	0.00191289	141.2
RB-	HU09	0.7457	0.6553	97.81	95.11	RB-	HUO9	0.553073	273.5	RB-	HUO9	0.00236441	143.2
RB-	LM7	0.1593	0.09156	68.65	58.43	RB-	LM7	0.0166263	134.1	RB-	LM7	0.000427719	92.84
RB-	NY	0.1122	0.1751	48.76	69.72	RB-	OHSN	0.0244629	128.1	RB-	OHSN	0.000409732	67.33
RB-	OHSN	0.04831	0.02485	55.19	38.46	RB-	HUO3N1	0.537379	267	RB-	HUO3N1	0.00415878	160.5
RB-	SAOS (RC)	0.168	0.9408	58.75	104.2	RB-	SAOS2 (RC)-2	0.202648	228.1	RB-	SAOS2 (RC)-2	0.00176208	138
RB+	143b	5.526	5.991	132.3	140.4	RB+	CAL72	1.32688	307.2	RB+	CAL72	$ >0.08	233.5
RB+	CAL72	$ >43	$ >43	154.7	163.3	RB+	SJSA1/OSA	1.78979	305.9	RB+	SJSA1/OSA	0.0189665	196.7
RB+	G292	0.1956	0.4735	70.25	121.5	RB+	HOS	0.206177	227.6	RB+	HOS	0.00345017	153.4
RB+	HOS	5.82	7.03	144	150.2	RB+	143b	0.591959	250.3	RB+	143b	0.0229624	215.2
RB+	HOSMNNG	2.498	2.562	129.9	151.1	RB+	MG63	0.178506	233.8	RB+	MG63	0.00413312	163.6
RB+	KPD	0.5383	0.6523	86.98	89.22	RB+	MHM	1.46232	306.1	RB+	MHM	0.054789	234.7
RB+	MG63	1.246		121.9		RB+	KPD	0.325365	242	RB+	KPD	0.00084774	103.4
RB+	MHM	43.18	48.84	144.8	144.3	RB+	OS25HAL	0.85499	286.6	RB+	OS25HAL	0.00709101	182.3
RB+	OS25HAL		1.2		121.5	RB+	U2OS (RC)	1.74071	305.5	RB+	U2OS (RC)	0.0772592	219.7
RB+	SJSA/OSA	1.427	1.942	108.4	114.5	RB+	HOSMNNG	1.48051	291.2	RB+	HOSMNNG-2	0.0144507	198.4
RB+	U2OS (RC)	$ >43	$ >49	132.2	150.5	RB+	G292	1.7207	290	RB+	G292	0.0158536	204.4
BRCA2-	CAPAN1	1.626	1.094	124.3	114.6	BRCA2-	CAPAN1 (BRCA-mut)	0.207542	242	BRCA2-	CAPAN1 (BRCA-mut)	0.00275243	142.8

## Sheet: Figure 3a
Figure 3a
Death dye incorporation relative to cell density
data source	CA2 original analysis																																								CA4B
cell line name (RB1 status)	NY(RB-)	NY(RB-)	NY(RB-)	NY(RB-)	NY(RB-)	NY(RB-)	NY(RB-)	NY(RB-)	NY(RB-)	NY(RB-)	KPD(RB+)	KPD(RB+)	KPD(RB+)	KPD(RB+)	KPD(RB+)	KPD(RB+)	KPD(RB+)	KPD(RB+)	KPD(RB+)	KPD(RB+)	OHSN(RB1)	OHSN(RB1)	OHSN(RB1)	OHSN(RB1)	OHSN(RB1)	OHSN(RB1)	OHSN(RB1)	OHSN(RB1)	OHSN(RB1)	OHSN(RB1)	G292(RB+)	G292(RB+)	G292(RB+)	G292(RB+)	G292(RB+)	G292(RB+)	G292(RB+)	G292(RB+)	G292(RB+)	G292(RB+)	143B (RB+) 10uM	143B	143B (RB+) 3uM	143B	143B (RB+) 0.3uM	143B	143B (RB+) 0.3uM	143B	143B (RB+) DMSO
olaparib uM	10	10	3	3	1	1	0.3	0.3	0	0	10	10	3	3	1	1	0.3	0.3	0	0	10	10	3	3	1	1	0.3	0.3	0	0	10	10	3	3	1	1	0.3	0.3	0	0	10	10	3	3	1	1	0.3	0.3	0
																																									B7	C7	B8	C8	B9	C9	B10	C10	B11
time elapsed	Avarage	STDV	Avarage	STDV	Avarage	STDV	Avarage	STDV	Avarage	STDV	Avarage	STDV	Avarage	STDV	Avarage	STDV	Avarage	STDV	Avarage	STDV	Avarage	STDV	Avarage	STDV	Avarage	STDV	Avarage	STDV	Avarage	STDV	Avarage	STDV	Avarage	STDV	Avarage	STDV	Avarage	STDV	Avarage	STDV	AVARAGE	STDV	AVARAGE	STDV	AVARAGE	STDV	AVARAGE	STDV	AVARAGE
0	108893	62459.1	94736.9	33200.8	99560.5	26382.4	64548.2	11984.7	141103	9755.17	314068	17291.5	330270	56466.7	300019	14857.1	287067	19488.4	322430	8216.65	115433	5857.74	147866	68407.3	178309	94850.3	143549	24037	135214	31024.3	77364.4	19543.3	96756.7	2148.54	83737.6	27477.4	108582	16146.6	99491.7	22868.1	23580.7	8275.29	40704	38646.2	11588.8	5090.05	42481.3	23702.1	28482.7
2	118717	57943.7	98452.8	27980.9	102214	25551.9	71685.9	13965.1	135516	3744.99	239586	12011.8	255946	42045	240036	10264.7	238524	838.766	236518	16275.1	77655.5	1251.42	107649	41238.5	133043	66337.1	104764	6999.91	86319.5	4985.07	77512.9	32901.4	87115.3	21841.6	80833.8	30868.7	108982	18838.8	99304.8	14511.1	19988.5	8655.22	47303	14948.1	9541.68	3064.16	47883.9	37997.9	28680.1
4	121358	58849.8	98273.2	39596.1	96062.7	15730.2	71517.4	13637.4	130186	3730.67	208320	14113	213125	26079	217675	9625.6	208924	17979.2	217537	5908.06	80779.3	18469.8	98661.6	48123.5	103316	45379.5	97492.2	9802.43	90199.5	8789.02	74538.1	40323.1	85941.2	27772.3	75327.2	24386.1	108642	23899.9	89001.1	23285.1	19065.4	11334.9	49020.7	20744.3	10000.6	896.236	44896.8	23979.6	27674.2
6	130569	55257.9	103111	28283.1	107803	25705.1	76288.5	6122.38	129757	15889.9	188949	9847.55	205549	36326	204314	2108.36	199178	304.844	197949	3976.17	77639.2	30214.5	90485.6	30244.1	92432.4	36384	89102.8	27602.2	100802	6635.24	71456.8	43473.7	86635.1	10953.5	75878.8	32134.1	104924	12786.5	88798.3	19997.2	12696.1	8830.56	50702.6	4832.76	11966.1	3171.5	36937.6	28676.9	26876.5
8	130322	57271.9	102508	27329.8	109275	27297.1	75887.9	2548.35	129001	21241.6	168335	19574.8	190514	29676.8	186960	1585.3	192664	10603.2	178855	413.61	74696.4	27163	89888	39263.9	104615	38665.9	78977.3	27783.4	91540.1	9580.42	68131.8	41559	81053.3	11442.2	67580.2	24359.3	96793.9	20695.4	84269.9	16491.3	14166.7	11231.3	53248.3	5952.93	11901.6	501.23	39345.2	14815.6	27547.3
10	140382	57361.2	106666	34953.9	118547	22569.2	87670.3	4528.22	129037	16357.2	151470	21379.6	164470	28227.7	174169	6652.36	182821	2538.34	161187	3368.98	75960.7	21308.9	100559	44624.3	97647.2	13368.4	81364	13369.1	93264.6	6787.2	65070.5	37434.1	81744.7	14335.5	75008.2	29810	94806.8	23083.7	87964.2	22302.6	10450.9	6191.3	52915.7	5977.94	10433.9	1328.81	43592.4	21032.7	26813.7
12	147558	38756.8	115007	30612.4	115042	33779.7	88870.9	8542.17	136156	33711.3	145112	13711.8	159712	23049.2	159044	12755	167342	3375.11	153981	4660.56	74693.9	22037.6	105982	42758.8	92902.4	22675.3	99744.7	29621.5	109461	4309.88	70516.9	40731.2	77314.8	12405.3	75702.6	31730.2	92946.5	29918.9	85113.5	24376	10562.4	6504.91	81277.9	30378.2	33208.4	30037.5	47657.8	28155.3	26803.3
14	164815	37200.6	112932	28432.3	117030	23995.7	89506.1	6285.61	143103	32352.1	136484	19902.4	157593	25839.9	152679	13776.5	163694	13872.1	144915	7542.11	84098.7	21897.2	120188	60042.5	88486.1	26580.3	91661.2	35700.4	113168	17523.3	68097.3	35238.4	77775.5	16193.9	71527	26288.9	89123	22350.2	82577.6	19979.3	10319.9	6360.85	88577.1	29506.2	27380.3	24407.5	51440.5	16737.5	32087.5
16	164712	30876.5	116943	14967.2	130255	25958.5	89197.3	2071.39	144244	35586.7	128049	11699.6	157090	27200.1	144409	10968	151838	8359.86	138955	13608.4	82289	7079.81	144460	42409.6	91609.2	2661.45	103406	32696.9	124180	5660.08	64127.2	32519.1	76183.9	12888.3	69924	21462.7	83745.3	27688.2	81763.6	23254.4	10238.8	6277.28	83433.3	17811	25431.4	18161.7	50351	7398.81	35761.3
18	195431	23451.2	132936	19034	152633	8048.06	105345	6213.14	165420	36475.6	146810	5896.03	179855	39044.9	161597	7724.84	171483	4217.63	158140	14522.1	115234	13006.3	164466	37427.8	111972	10872.5	128582	13454.9	162401	4255.13	65237.5	29063.7	83788.4	9637.25	77738.9	28905.8	88368.9	24162.1	95045	16072.4	12139.6	9014.09	83166.6	28221.5	33275.3	35344	78740.4	39324.9	52311.1
20	181591	11985.5	125452	3040.53	147015	2631.1	104496	2231.16	167924	26769.9	135239	6401.66	164147	21834.4	148877	13873.5	156793	1368.36	146181	2635.8	132602	7028.77	152716	10213.2	116508	17842.8	125698	11107	153581	7053.8	63157.9	25512.3	82709.2	10357.5	74168.6	22737.7	78338.9	15823.6	83944.5	6998.34	14551.2	13273	79407.2	22213.5	29399.2	11002.4	85439.4	25431	56166.4
22	189353	4119.55	138952	1584.73	146775	6542.95	100660	4284.99	163864	25386.5	129012	1519.84	158577	16050.4	141906	23352.1	145779	3607.08	141439	3601.71	137705	14107.1	152611	7777.55	118114	4890.98	116160	9173.96	146898	19192.1	58767.5	29756.7	77359.1	6434.81	70781.2	24003.7	73694.8	19237.3	82382.7	6182.14	35474.1	3835.15	102162	31123.1	40240.3	22132.8	78606.5	27052	74846.2
24	198464	9425.96	156152	1998.21	151756	6716.52	105056	5748.58	168290	40033.6	136416	1118.97	165608	21955.2	145731	19530.9	151091	5346.41	143427	2449.07	137505	28220.1	171252	20648.6	138482	28069.4	133170	4650.4	158295	13468.4	62193.4	29634.4	73522.9	7113.73	78823.3	23287.1	69269.2	22083.1	78297.1	3361.42	51861.6	4784.3	100175	26838.7	66809	40358.3	105747	45235.8	82841.7
26	207603	3021.63	164838	18062.9	154425	8551.03	109521	8762.96	170939	32326.6	139092	8437.63	165708	18058.8	138614	21325.7	148080	6423.51	140277	678.49	152746	33043.7	181321	33278.8	144429	20223.8	152150	12892.2	157167	3260.52	57650.9	23530	72524.3	8623.11	77980	9906.6	69089.1	17864	74560.4	4853.69	59556.7	4610.38	95960.7	20387.4	62437.5	33870.4	112262	40390.2	100167
28	206206	20862.9	171599	17538.7	160883	14700.2	118942	13913.4	177690	27064.9	135341	5225.47	164779	18837.4	140415	22914.3	146875	9338.99	140882	1301.27	155265	26559.4	204711	25826.7	163005	7512.14	152246	27845.1	150438	7185.65	57209.2	25744.2	70933.4	1960.79	75893.9	12707.2	63984.7	13337.3	72936.6	3673.13	59055.6	3938.95	104179	6767.23	99455.7	55920	124044	42825	105514
30	212229	8550.71	194327	32392	175519	20226.8	124882	13488.2	176904	34948.9	137644	13890.2	159612	20944.5	137104	20446.1	146495	2112.25	141861	5136.04	186731	37783.7	219561	30111.1	167490	4552.53	159741	38581.4	153136	2880.08	53540.5	23424	70093.2	234.532	73459	14726.2	66359.1	2479.95	70485.8	10123.7	72630.2	11872.9	118809	3653.57	120380	59723.2	137966	46276.1	132953
32	218256	23510.7	202275	31951.1	185086	20536.2	122311	15563.5	179971	28966.9	138439	11738.8	158033	15294.8	133208	28163.1	140578	1213.07	135312	15373.1	200907	2907.93	248981	25848.9	167574	18811.5	166807	30587.3	147590	14902.3	56599.7	15878.4	66676.3	1262.22	74513.4	2373.32	62613.9	7005.3	64512.6	4539.89	97716.7	35906.7	150600	4863.76	136936	46575.7	167139	3774.53	147868
34	224563	25526.9	209651	36527.4	184095	18607	127362	11814.8	182513	28187.9	139260	8497.66	155487	18050.9	129464	25301.4	139647	3127.59	138562	11639.9	229584	13223	261244	22421.7	172911	29738	181050	31317.2	151035	23292.7	61379.6	21396.7	65206.1	7221.57	75073.1	1527.23	60652.2	6661.97	64032.6	2057.05	111465	39885.3	184461	20260.3	133746	56762.9	140292	1113.96	160592
36	242907	43077.5	227852	39301.2	190885	17568.9	138311	4288.78	187405	27258.2	141498	12807.4	156436	9459.36	135603	31638.3	139289	12312.3	135940	11605.4	269776	17947.9	300769	58603.2	191135	39288.5	201256	63498.5	161402	22805.4	57767.7	21806.7	67740.7	8286.38	76682.2	5211.46	56426.9	10567.4	62497.4	681.228	113983	45846.1	205433	14253.6	166296	63205.5	160553	2481.13	160689
38	263055	52662	227821	48620.5	205278	1048	143475	461.394	199357	18932.8	139039	12314.4	158659	16186.9	134155	20804.2	137849	13250.3	134508	11485.9	296970	2774.12	343423	73698.6	229534	38497	209720	57919.6	176872	4896.92	62042.3	16510.6	66791.3	6268.93	74268.6	2915.28	53908.9	10639.9	60065.7	2675.29	147673	41858.2	202212	10423.3	203691	97707.1	195563	67559.8	162327
40	279386	53024.1	240490	39208.1	222541	2401.09	152996	249.44	194807	26097	141145	7531.09	159487	15208.5	134671	15348.8	141762	5436.81	141028	9206.44	343933	1892.48	379484	96768.4	262266	58936.1	218042	52107.4	187584	9768.7	67768.5	14755.5	82568.8	21844.9	71875.6	414.752	47435.4	6051.96	58360.4	1145.21	178903	59543	206650	23598.3	233812	120304	190211	23483.1	156981
42	295793	64888.7	249535	24510.5	226661	4798.68	153997	11328.8	189593	31591.2	142831	7751.13	149015	10413.1	131796	17387.4	147430	12726.8	138945	10395.9	411142	1829.7	400635	77309.5	298766	36753.5	225956	57612.2	189099	10524	60995.5	5334.98	75125.3	2073.43	71200.9	1580.61	46456.3	5051.76	56324.3	4398.1	204758	89930.3	203998	26203.6	223315	113809	172475	13323.9	174641
44	309173	58453.2	277377	40279.9	230189	757.47	166816	12483.3	195612	25309.6	148802	7125.78	156382	8740.13	128236	16112.5	149406	20810.8	137187	12450.1	476960	17541.4	422341	106057	316177	50158.6	246495	60596.4	211288	19306.7	63390	7567.65	79293.3	10717	71088.7	4445.12	43746.6	9143.51	57991.4	4302.66	194958	84021.8	219844	18053.2	273409	178264	182750	59992.1	170270
46	342895	81762	282747	21610.4	232861	4403.42	175280	27374.6	200401	26815.3	151350	8222.12	162104	1085.11	127856	16891.6	150581	19967.2	137479	14807.5	541969	10324.8	479513	62175.5	349251	43656.8	273416	77889.3	233537	14696.1	60210.3	10671	68087.4	3547.77	67939.8	2156.73	41204.4	7940.23	59012	2730.71	216853	118904	212892	14707.6	277723	177705	191161	44401.6	186898
48	373160	73572.9	292195	23325.9	232970	3205.14	184709	28418.3	216266	20876.5	153270	2531.37	155506	1656.46	128743	14632.5	156819	17552.6	140607	11704.7	582470	6316.65	527958	82456.4	367951	80713.7	291447	84245.2	225558	17949.2	59867.9	8661.72	77048	18840.3	72377	2644.95	43195.2	8377.69	55612.2	348.582	239867	86290.1	243749	2127.24	330717	233195	188549	34631.3	177169
50	393113	83172.9	322500	19991.8	244550	3579.17	195285	32799	225145	18160.2	163388	6593.65	163100	542.863	125575	12501.6	156498	13522.3	138504	11934.3	615513	8551.12	583801	81357	386344	91980.4	328682	88174.2	238657	38642.1	61121.6	4357.2	75374.7	13775.6	66304.7	5163.94	40951.3	6794.52	53568.6	21.8772	241590	87524.9	211357	10957.9	323562	227855	191811	64579.4	175075
52	413201	79635	345168	32346	259471	3208.85	202378	36300.7	240430	10468.9	163646	13042.7	160777	2919.78	122387	8370.74	158646	15073.7	136233	6139.86	669606	30827.8	648519	83335.5	413027	107512	354559	88736	265443	38452.8	62933.2	6591.88	63791.7	1225.71	69237.5	11051.3	41305.8	5028.5	51954.7	2357.43	238048	72047.3	218828	4595.22	341235	247949	173165	34699	176143
54	446479	101599	354422	24025.3	264921	225.348	226821	40000.4	248496	24021.4	163909	17779.7	159983	6075.1	123594	8540.43	161050	12761	138295	11684	696553	1024.5	711569	68063.4	439057	125925	365864	57370	273803	46541	64455.4	2909.51	61922.1	1108.99	71527.2	733.966	43615.8	6755.88	50030.3	2725.7	243441	52111.7	210743	17541.4	386188	318725	191061	67540.4	180703
56	469005	112458	381269	9682.24	281101	10375	244292	43960.1	251937	26502.2	164357	18257.3	156392	3150.76	119077	8410.34	164721	20830.8	132824	8279.6	797399	58951.6	743766	30543.1	493929	113016	375289	55633.8	277715	65311.5	71620.8	1693.8	64146.9	2439.64	69073.9	2898.23	42775.9	5641.37	49348.7	5932.59	246432	63727.7	211367	24642.1	375658	293622	193637	79792.4	164462
58	504622	120627	407345	33656.4	288603	4038.07	246087	38919.2	264460	24830.8	166486	17868.3	159073	9385.48	117613	12772.3	162902	21410.3	132079	9643.29	832996	102182	820674	22712.8	528006	148847	409829	36041.9	283470	76321.6	71467.5	507.138	57315.3	7621.02	73981.5	4620.66	46308.9	5333.87	47327.7	3722.27	279782	53853.3	206743	32041.5	353470	288718	173336	61286.1	171483
60	532329	125846	433742	34160.5	296782	7197	250288	45269.2	266948	29583.7	174281	17556.1	157885	17037.7	118889	5737.6	155301	17304.2	130709	13339	858091	50426.4	878441	69956.4	560936	158692	464276	18759	291774	87620.2	75973.6	2421.75	58824.7	4284.2	77914	4168.31	49409.8	10442.3	49839.9	660.177	284202	64160.2	215940	31977.5	377747	289157	176742	65128.8	167395
62	593638	122365	461051	16170.3	313001	24906.7	255537	39717.4	266173	17681.8	177913	16671.1	157006	11257.5	121256	4735.3	159287	15286.6	130909	8640.66	910716	167037	925321	500.739	604690	107139	504987	20010.9	285056	97662.9	78828.7	1228.34	65370.3	5201.11	79751	10367	53133.7	4893.44	48723.2	2431.45	313407	59534.8	221072	56619.7	373725	245499	183238	66548.8	167359
64	601016	114559	485014	24222.2	327782	27536.3	264837	40830.8	271331	18354.3	182171	11616.6	162315	13849.3	117505	7756.29	159481	10074.5	129246	9102.86	1.03603e+06	139522	1.00648e+06	34003.5	678766	103718	562472	7863.56	323971	78018.1	81212.2	1238.19	65726.8	6940.06	74943.6	8774.21	52486.5	7353.46	45082.2	771.069	316990	36294.6	219182	59868.7	341722	186827	193752	82100.4	157240
66	645603	96770.4	516285	4088.1	339641	30692.7	270679	40958.2	280258	18260.5	193635	24646.2	157864	14993.2	120006	5468.56	157892	10988.8	132229	7433.02	1.10715e+06	247064	1.01973e+06	83333.4	729355	113305	608055	1570.41	314033	68935.8	84128.3	8332.87	62579.4	8069.76	76586.1	14085.3	52247.2	6427.23	46146.2	853.262	355024	5623.18	219200	70057.9	374817	236234	189270	55689.4	149434
68	686639	131047	566349	11107.3	343708	43357.2	275914	41467.6	278365	17716.5	197549	18006.2	160975	15220.5	120117	6305.39	154195	10328.6	125784	11274.4	1.198e+06	244329	1.13772e+06	44800.5	798770	97215.4	651508	5307.57	337939	63602.3	86414.8	124.883	67364.7	4253.33	73950.3	11211.1	51526.8	10547.3	47683.8	3729.25	347641	17726.6	220715	61738.4	361511	250448	189191	48832.9	141447
70	732949	119971	607652	31580.5	361719	29370.2	280812	44730.2	288833	14779.4	212865	9907.08	167237	18846.1	119874	6705.93	152495	9575.83	129938	9765.5	1.22424e+06	267868	1.19063e+06	17305.8	857087	98389	722638	26333.8	337091	74107.5	93912.3	1216.39	66654.8	246.949	79264.2	19701.7	53238.3	10573.9	48195.3	835.756	442303	89134.2	231338	37711.6	394185	244338	186735	51497.5	159850
72	750919	114299	625609	18890.7	355483	26722.7	284153	37328.5	287754	4083.77	217563	7582.22	173091	16474.5	121682	7324.15	154793	8126.37	129774	10144.8	1.26609e+06	230053	1.23367e+06	1456.95	936695	100773	757887	11763	350179	63419.1	100272	7188.89	68972.7	2051.89	80348.5	21630.7	52426.9	14525.4	47692.4	4409.02	470834	59566	227227	31749.2	353387	181524	186490	60479.6	143693
74	785609	105554	657785	747.202	368052	20208.1	301063	37089	286458	22934.6	224388	2344.51	173376	7544.03	123689	15387.8	158223	5720.94	132322	7733.35	1.34904e+06	179742	1.31198e+06	89261.5	956640	54337.2	803181	51765.1	355176	83355.2	103668	11456.1	74893.8	5859.02	79207.1	23161.5	51057.7	8319.54	47337.6	7430.19	507347	82105.7	257125	29182.7	429883	251744	190882	43960.4	149520
76	815196	107682	708222	31876.2	386360	19722.1	310212	37311.2	289425	29301.9	232724	10877.2	179541	9427.97	130739	11322.5	158062	10179.5	133271	1168.19	1.40533e+06	282104	1.45236e+06	17948.3	1.04902e+06	59222.2	881427	51558.7	357218	91578	102793	2525.93	79079	2896.51	81525.3	21783.9	54017.5	8488.71	49254.1	3125.55	448960	85020.9	238863	2469.9	386705	216138	214340	76721.6	153245
78	870982	65738.9	726841	11198.4	394827	21698	320446	48150.4	286322	37248.5	239438	13437.2	188205	2800.72	137984	5387.66	156607	12633.9	135124	165.742	1.49852e+06	97868.9	1.51269e+06	31127.6	1.11283e+06	8164.01	915670	96886	377169	93325.2	110530	8878.6	82711.5	1844.85	77419.4	20256.3	52100.5	7208.16	46907.1	7019.82	511354	116991	253107	12044.4	380915	165206	193931	61715	157799
80	930203	140606	769687	31015	407575	31581	332938	46897.9	282449	25389.8	263699	7445.84	191506	2504.41	145724	8430.4	158546	13156	135219	8858.23	1.55637e+06	175426	1.60438e+06	6291.44	1.18196e+06	9101.48	985355	93079.1	383197	102684	116529	1759.34	84599.7	3238.56	80578.2	20216.4	50990.2	4648.97	52083.2	8093.49	498595	108556	258469	23722.5	396962	137284	185995	47781.5	151916
82	965645	156201	825007	44464.6	412145	22401.1	343460	47922.1	287043	13478.1	289884	13221.6	207936	14385.7	151506	9725.47	161857	9266.34	141623	5378.95	1.53401e+06	203360	1.72743e+06	53422.3	1.26591e+06	39405.7	1.01905e+06	125315	389831	98413	123222	685.853	83597.9	1701	76433.3	26381.2	54768.2	8649.41	51411.8	7459.86	497295	88054.6	276334	36766	389145	141622	175983	54221.2	141633
84	993221	159780	854537	35477.4	421596	40961.5	344776	24693.4	293111	14824.3	288481	10411.4	208242	7038.99	160704	3131.04	168833	12007.9	140237	2154.65	1.65352e+06	167549	1.7683e+06	38126.3	1.36187e+06	1545.73	1.08614e+06	133141	408298	129767	123210	16292.2	86840.2	876.232	81812.4	25106.9	58012.8	8453.85	50748.2	9001.88	499330	121647	287303	68706.2	366091	79335.1	198300	73920.2	127191
86	1.01398e+06	125030	898666	45760.9	441789	47312.1	346590	17194.4	297517	14356	309391	10009	223116	10030	164481	2038.78	170324	20161	144294	8025.08	1.73911e+06	245637	1.85155e+06	70082.5	1.37074e+06	25661.4	1.12763e+06	188861	422784	134590	137898	26298.5	84163.7	1477.48	82177.4	27737.8	62001.8	8478.88	50266.6	7055.53	544722	172182	289748	58527.5	356361	83920.9	193304	81726.2	126338
88	1.062e+06	157498	913344	35232.5	446938	54032.4	344229	24827.2	303411	15857.8	306021	4046.03	231397	798.248	171055	3426.96	179535	17817.5	149790	6015.29	1.81208e+06	190170	1.97269e+06	50063.9	1.46829e+06	31591	1.20382e+06	178696	441616	133700	129598	28988.1	88705.2	8822.37	79253.1	24226.8	61066.1	7823.75	54580.9	12377.7	576960	153587	291408	75962.4	350859	53488.7	184019	65073	132277
90	1.18475e+06	116460	1.04678e+06	59577.5	502257	70815.8	379385	18739.6	317168	24229.8	346063	5439.96	255451	641.699	194264	3322.42	191273	11743.2	161896	14848.9	1.96585e+06	109616	2.2991e+06	149672	1.69394e+06	12701.9	1.43848e+06	244213	505009	144032	144205	24502.8	92213.2	8010.37	84496.5	26604.7	63973.8	5665.67	56228.4	12871.1	549603	164862	292205	64956.4	344311	82731.8	189269	75790.6	129196
92	1.12737e+06	137162	1.00306e+06	30104.7	472343	55913.8	365733	29838	303346	23553.4	352163	3617.39	253486	5465.6	190521	6740.08	188235	10828.8	162982	16960.7	1.9136e+06	171789	2.16909e+06	246819	1.66679e+06	44980.4	1.39447e+06	243024	488593	152448	151681	4857.47	95609.7	1001.13	83737	25577.8	62799.6	9446.93	49733.7	11610.1	602562	156842	305189	72290.3	330789	48445.8	204899	87398.8	130186
94	1.28603e+06	184834	1.12814e+06	53648.1	513801	59585.5	394645	31151.1	325117	19068.8	378066	12921.8	286470	4423.03	209916	3105.52	204155	11731.8	178344	15688.6	2.07952e+06	79874.2	2.48852e+06	321955	1.91067e+06	48201.5	1.6072e+06	310478	547983	173339	172817	13372.3	104790	5244.57	91176.1	19177.5	71468.8	3987.92	58143.2	7165.16	625113	108513	301409	106823	307193	63668.2	185413	73121.1	121946
96	1.26717e+06	194937	1.15893e+06	23842.9	511657	45619	409510	36397.9	324032	23337.6	389230	2387.14	287253	47.4187	212483	313.162	200087	12280.1	181045	10992.6	2.25634e+06	170267	2.51444e+06	317120	1.98547e+06	143075	1.66649e+06	363774	563514	166821	179199	21589.2	113220	2181.21	89072.3	19188.3	75243.6	2359.14	56048.6	13173	640452	134006	282729	103614	300291	52743.1	197237	95298.7	127258
98	1.33962e+06	213842	1.15833e+06	44009.4	502024	21506	394183	41527.2	312197	22407.7	381026	12365	301138	12211.5	213457	8373.6	197163	19802.6	185385	2600.67	2.24151e+06	70040.7	2.49848e+06	240578	1.97064e+06	62611.4	1.66962e+06	357854	555682	164497	177595	26657.3	104896	3300.64	86512.7	14257.5	70162.5	2236.92	56915.8	15924	652808	61182.6	302652	131641	273873	15382.1	219516	116091	134702
100	1.35109e+06	144475	1.22197e+06	36758.8	512865	31712.4	393089	44615.2	313285	19478	388687	142.683	304037	4140.24	226647	11947.7	204414	26420	191916	699.348	2.4436e+06	69105	2.6687e+06	228964	2.02073e+06	62419	1.7285e+06	371235	592830	179102	181160	21272.5	114581	12994.4	89987.6	18469.3	72705.2	712.571	55842.1	13490.4	641746	110809	298556	116471	282820	20701.6	220339	113651	149769
102	1.40919e+06	175860	1.25601e+06	41449.5	526409	30529.1	404917	35462.8	313842	22353.6	405588	11367.6	320959	4198.72	224871	8749.42	213659	25999.6	197840	3550.63	2.46447e+06	85813.2	2.78105e+06	232065	2.07058e+06	47979.9	1.85837e+06	442774	610377	164196	192381	36445.9	117710	14937	93852.9	16910.9	71907	2559.57	59868.9	11647.2	650492	71312.3	317968	104296	276549	263.697	226898	101116	146635
104	1.39908e+06	158482	1.29924e+06	52911.3	532549	21437.3	413121	42142.4	312168	22136.1	418592	26125.9	328729	9190.99	236456	1412.3	217101	29596.5	202350	1851.5	2.47048e+06	96830.9	2.82879e+06	338299	2.16534e+06	37703.7	1.9335e+06	388517	636339	171655	193275	29755.2	120058	9882.29	92433.3	15186.9	72536	3390.03	59280.1	10910	682257	55867.8	320193	108666	282774	4323.96	233200	99858.3	142785
106	1.50248e+06	155632	1.32967e+06	62866.6	538067	12074.8	416549	42952.2	313539	26490.8	437193	7769.59	348108	6505.03	245866	1437.2	224167	23242.2	207298	6606.34	2.60606e+06	101851	2.91898e+06	296648	2.21373e+06	56787.7	2.05398e+06	498746	686230	174305	199492	19564.3	127074	1866.53	93935.1	17570.4	72912.7	477.975	59947.1	14763.9	696185	52500.6	314611	112300	280984	40284.2	216917	107111	138068
108	1.55243e+06	118893	1.34266e+06	39991.8	555911	10040.6	424842	42368.5	309857	22435.4	456274	16037.4	359746	514.663	256391	2476.06	231426	15715	212714	2786.73	2.69026e+06	196279	3.05319e+06	266724	2.35908e+06	87136.2	2.11352e+06	503936	696903	165745	219367	40890.5	133249	3664.48	91733.9	14912.2	77318.9	144.543	61955.8	13765.4	723082	70462.9	322875	124661	287305	32952.8	230898	132176	131919
110	1.54711e+06	76470	1.39133e+06	71460.9	560038	1316.83	429964	23897.6	313447	27669.3	464869	8429.34	373018	11286.8	265231	11305.4	237163	20131.7	218095	3907.99	2.77239e+06	219230	3.18782e+06	347765	2.46662e+06	162935	2.17505e+06	383035	728729	167840	225121	34375.5	139924	599.495	92838.7	14872.2	77893.1	3766.12	64611.6	15400.3	746625	26580.8	335933	125078	270913	45296.4	219375	120110	129041
112	1.55584e+06	115215	1.41653e+06	64190.7	581992	1891.44	433341	31168.7	312195	22199.8	475177	11713.1	385938	938.795	274086	2126.9	243571	21290.5	226387	5249.81	2.70521e+06	13457.6	3.25508e+06	150448	2.56657e+06	181629	2.27384e+06	524817	753312	189956	245432	39378.1	149805	1164.16	91053.4	16141.7	79084.3	112.494	65702.2	16022.3	719947	5662.43	320785	106471	251403	37914.8	218857	135823	129949
114	1.67761e+06	148944	1.43658e+06	51271.4	587162	2079.66	437829	28422.4	312352	35161.1	476874	113.448	405535	9979.99	285075	9139.57	254478	27044.9	228434	6694.53	2.70516e+06	193490	3.24233e+06	325339	2.59709e+06	204774	2.39185e+06	578163	765056	182259	251716	22620.2	156037	1505.11	94665.9	16789	82032	4634.35	66015.6	14313.3	727981	35432.2	335010	111117	244583	25778.7	205117	109486	120013
116	1.68964e+06	155004	1.44099e+06	97851.4	587681	6556.47	433035	19137.8	309567	33971.8	487565	9410.94	407650	16798.7	294688	8435.54	259660	32755.2	237916	7420.77	2.95839e+06	103166	3.32619e+06	146123	2.68459e+06	174986	2.44619e+06	581101	795008	161230	265059	18870.4	164581	6029.05	95718.5	13210.2	82859	9025.36	64127.5	14704.2	699850	38881	349160	91791.7	218938	216.09	194672	110111	113648
118	1.71717e+06	95713	1.42032e+06	39038.1	613428	3210.42	443650	17583.5	305082	40636.9	496723	6166.68	430987	32821.5	303401	18593	265166	27840	250528	5337.8	2.94848e+06	188467	3.55015e+06	179858	2.75677e+06	214914	2.55927e+06	690738	817459	151383	285330	23833.6	181424	4624.54	102262	18882.8	86620.6	7020.73	67397.2	19035.5	807584	67255.9	344472	82399.1	210634	8530.47	197941	105369	106825
120	1.81234e+06	119455	1.47993e+06	6674.2	610119	9360.91	449819	18215.7	308211	40244	511647	7262.02	436009	29677	320880	9627.85	277357	22393.6	261462	6870.03	2.92724e+06	66556.1	3.52931e+06	214509	2.85818e+06	244288	2.64846e+06	744183	844119	168684	301319	15755.2	186156	4049.22	103178	19062.7	87207.1	8879.47	69609.1	20381	828556	155765	328345	81451.4	198810	7035.9	187019	95986.5	102337
122	1.85276e+06	208891	1.53483e+06	92368.7	636593	13920.3	455404	17188.4	312389	48397.7	524839	13426.3	449247	43867.4	328057	15763.6	285611	16114.1	272607	6946.83	3.17087e+06	50404.1	3.57897e+06	41971.6	2.82761e+06	405622	2.76816e+06	742842	865849	164421	315235	36706	194397	3147.72	106613	18108.4	88368.2	12186.9	72697	18953.7	841878	141746	345442	105949	195658	5056.11	186767	100594	92460.2
124	1.91156e+06	103894	1.51277e+06	60104.2	639676	8715.21	456802	18875.7	306452	50785.6	536394	19114.7	453551	41751.1	334830	7718.65	291496	20328.2	283697	7761.51	3.15156e+06	29512.7	3.61473e+06	40640.6	3.07366e+06	311709	2.85381e+06	795453	872523	132839	323392	39088.7	197370	4863.62	111444	22875.8	93296.1	9432.73	72382.7	18933.3	845382	115488	379255	104237	186762	18047	180843	106048	89932
126	1.965e+06	192113	1.54806e+06	49688.7	644736	19979.7	460274	29879.4	308433	50322.9	534027	52641.6	466611	42994.4	343739	7012.56	301926	11245.7	292528	4286.81	3.11201e+06	1153.98	3.61011e+06	24748.4	3.1567e+06	360879	2.82237e+06	930480	894914	137944	328104	51156.3	208585	5174.48	113148	18406.6	95212.2	11638.2	74558.2	19548.7	883516	142876	386217	92082.2	185248	7564.99	167874	96323.8	89556
128	2.02119e+06	190583	1.54192e+06	4897.02	650362	7471.84	459772	15393.7	311460	61113.1	542939	30421.5	478925	46759.3	355538	1085.91	309926	20139.6	304103	2920.41	3.48037e+06	129881	3.77126e+06	177600	3.20004e+06	340073	2.98869e+06	895988	918696	120233	346500	50226.3	217275	4685.74	111640	19017.9	97732.7	9499.59	80883	20295.6	921012	106026	412688	113498	170073	21450.1	159850	83701.8	86182.8
130	2.04915e+06	167227	1.58464e+06	20405.1	661638	7915.44	458511	5705	309634	55689.1	543869	31703.9	480990	42493.5	359250	4116.15	317287	10876.2	320379	1401.6	3.29295e+06	79868.5	3.80427e+06	46508.6	3.21592e+06	227992	3.05779e+06	861379	934003	120343	359869	34838.2	223182	4045.88	116158	19423.6	100565	9875.11	81064.3	16988.7	913162	93719.2	406280	106066	175829	557.188	163259	81716.6	86687.1
132	2.0265e+06	216049	1.57762e+06	23303	650291	10865.4	458777	1560.07	307153	60808.4	562520	51858.3	496331	33056.7	372000	8438.36	325183	1609.79	328778	4704.3	3.30467e+06	192446	3.85321e+06	102073	3.24201e+06	405971	3.09038e+06	951314	928454	140401	373518	26849.9	240711	682.228	120533	18966.5	105679	15107	82130.8	17790.7	908492	145793	416517	68440.9	169119	327.922	154418	60259.9	84446.9
134	2.13145e+06	237330	1.60806e+06	57266	666344	4167.34	448686	3982.05	314894	69412.8	558342	34007.7	494378	35716.2	368301	6485.67	329833	2118.76	338660	5315.88	3.23476e+06	94337.1	3.83634e+06	123165	3.33e+06	301528	3.1183e+06	843122	931882	140742	389539	30418.8	254031	1776.79	121824	21747.5	112380	17609	89349.9	19882.7	927055	96625.3	419182	42515.5	159998	12999.3	151469	49744.5	84048.4
136	2.14139e+06	189265	1.58226e+06	67001.6	667177	14471.6	453998	5270.61	315308	71275	570964	35953.6	511830	34689.4	382674	5751.57	336640	960.643	348051	1329.29	3.44691e+06	104015	3.91638e+06	191632	3.51965e+06	370662	3.2499e+06	1.02332e+06	975728	148689	392869	16194.9	264175	13526.7	127503	24092.4	110328	21489.3	93010	21941.1	944399	155512	425792	36586.9	153063	9686.88	141821	43325.4	77829.6
138	2.23121e+06	185355	1.63205e+06	72085	681584	9761.47	470172	10886	320418	63882.7	587830	52395.1	530537	43133.3	395718	8810.09	347050	2224.93	366455	4264.06	3.34517e+06	4140.03	3.74284e+06	283906	3.32897e+06	312676	3.30561e+06	1.12001e+06	1.00519e+06	113023	410373	9614.74	280558	15632.5	132183	18907	117261	18126.6	100647	25896	933923	220883	451344	98125.8	157715	27528.8	127236	32151.2	75785.5
																																									946136	239934	437571	57968.1	150666	13605.4	123569	29977.5	71677.2
																																									942302	275374	457114	35616.3	149171	18399	114242	18523	72368.2
[truncated: 111 more columns]

## Sheet: Figure 3c, d
Figure 3c, d
Death dye incorporation relative to cell density
				avarage (n=2 wells)	stdv (n=2 wels)	avarage (n=2 wells)	stdv (n=2 wels)	avarage (n=2 wells)	stdv (n=2 wells)	excess death (E-I)	excess death (G-I)	mean over time frame_excess death	mean over time frame_excess death	STATS T-TEST			avarage_excess death (n=2)		IC50 clongenic survival	Pearson correlation (death 10uM vs IC50)			avarage_excess death (n=2)		IC50 clongenic assay	Pearson correlation (death 10uM vs IC50)
RB status	cell line_expt Id_(expt No)	cell line _name	time	Olaparib uM										RB defective /RB normal		cell line _name	avarage	variance	IC50	r	n	p (2 tailed)	avarage	variance	IC50	r	n	p (2 tailed)
				10	10	3	3	DMSO	DMSO	10	3	10	3	10	3		10						3
RB defective	HUO3N1_CA4A _(expt 1)	Huo3N1	94h	767236	47482.7	611821	227479	143708	7333.41	623527	468112	648954	468112	4.87183e-05	0.00078467	Huo3N1	1.1336e+06	809128	0.043	-0.768134	10	<0.01	560167	130185	0.043	-0.764753	10	0.01
RB defective			96h	812239	25342.2	611181	201087	148145	6063.9	664093	463036
RB defective			98h	814755	3368.04	629303	206965	155515	7681.08	659240	473787
RB defective	HUO3N1_CA3-1 (expt 2)	Huo3N1	94h	1.35893e+06	74576.7	1.00702e+06	461535	354799	398977	1.00413e+06	652221	969303	652221
RB defective			96h	1.29105e+06	69964.1	1.02268e+06	582159	372883	297209	918165	649797
RB defective			98h	1.42395e+06	33133.5	960152	496639	438339	273621	985611	521812
RB defective	OHSN_CA2_(expt 1)	OHSN	94h	2.07952e+06	79874.2	2.48852e+06	321955	547983	173339	1.53153e+06	1.94054e+06	1.63673e+06	1.94054e+06			OHSN	2.18272e+06	1.36435e+06	0.051				1.3266e+06	868243	0.051
RB defective			96h	2.25634e+06	170267	2.51444e+06	317120	563514	166821	1.69282e+06	1.95092e+06
RB defective			98h	2.24151e+06	70040.7	2.49848e+06	240578	555682	164497	1.68582e+06	1.9428e+06
RB defective	OHSN_GZRB1KOgreen2 (expt 2)	OHSN	94h	1.2892e+06	190082	973920	46377	261259	36167.7	1.02794e+06	712661	1.09198e+06	712661
RB defective			96h	1.37614e+06	243373	1.04596e+06	46059.4	274938	44617.8	1.1012e+06	771026
RB defective			98h	1.43585e+06	232806	1.08686e+06	55815.2	289056	50750	1.14679e+06	797804
RB defective	LM7_CA3-1 (expt 1)	LM7	94h	2.18359e+06	136085	1.71317e+06	186324	434982	81272.2	1.74861e+06	1.27819e+06	1.83402e+06	1.27819e+06			LM7	2.29115e+06	1.37414e+06	0.11				760436	732219	0.11
RB defective			96h	2.31556e+06	178996	1.79391e+06	113519	458449	93225.4	1.85711e+06	1.33546e+06
RB defective			98h	2.36342e+06	166565	1.79483e+06	202649	467079	101615	1.89634e+06	1.32775e+06
RB defective	LM7_CA4A (expt 2)	LM7	94h	1.40801e+06	5.41249	796610	23820.4	553931	44560.6	854080	242679	914263	242679
RB defective			96h	1.47449e+06	12720.9	844005	9052.87	564590	43886.7	909897	279415
RB defective			98h	1.55458e+06	1620.36	863480	9947.05	575769	56407.4	978812	287712
RB defective	NY_CA3-1 (expt 1)	NY	94h	2.18359e+06	136085	1.71317e+06	186324	434982	81272.2	1.74861e+06	1.27819e+06	1.83402e+06	1.27819e+06			NY	2.3226e+06	1.40559e+06	0.134				1.04061e+06	335998	0.134
RB defective			96h	2.31556e+06	178996	1.79391e+06	113519	458449	93225.4	1.85711e+06	1.33546e+06
RB defective			98h	2.36342e+06	166565	1.79483e+06	202649	467079	101615	1.89634e+06	1.32775e+06
RB defective	NY_CA2 (expt 2)	NY	94h	1.28603e+06	184834	1.12814e+06	53648.1	325117	19068.8	960917	803020	977160	803020
RB defective			96h	1.26717e+06	194937	1.15893e+06	23842.9	324032	23337.6	943136	834895
RB defective			98h	1.33962e+06	213842	1.15833e+06	44009.4	312197	22407.7	1.02743e+06	846130
RB defective	SAOS2 (SA)_CA2 (expt 1)	SAOS2	94h	943925	67200.4	688930	17576	299639	14434.2	644285	389290	667771	389290			SAOS2	1.5075e+06	1.17362e+06	0.522				611036	313596	0.522
RB defective			96h	974152	78623.8	729879	47844.8	309738	41939.8	664414	420141
RB defective			98h	987907	113931	748978	27640.2	293292	18061.9	694615	455686
RB defective	SAOS2 (SA)_CA4B (expt 2)	SAOS2	94h	1.97286e+06	114238	1.14933e+06	73549.8	316549	119453	1.65631e+06	832782	1.67946e+06	832782
RB defective			96h	2.00686e+06	144478	1.15973e+06	35290	318067	127059	1.68879e+06	841664
RB defective			98h	2.00177e+06	177408	1.19577e+06	39555.4	308483	110887	1.69328e+06	887287
RB NORMAL	143B CA 3-2	143B	94h	383289	24000.5	57907.1	30660	18961.9	6202.33	364327	38945.2	410387	38945.2			143B	666131	460938	4				109204	99361.3	4
RB NORMAL			96h	424582	6726.2	70157.3	34333.8	18692.4	5564.87	405890	51464.8
RB NORMAL			98h	481677	33776.2	92397.1	20355.8	20734.2	1012.8	460943	71662.9
RB NORMAL	143B CA 4B	143B	94h	625113	108513	301409	106823	121946	24323.7	503167	179463	511489	179463
RB NORMAL			96h	640452	134006	282729	103614	127258	23563.8	513194	155471
RB NORMAL			98h	652808	61182.6	302652	131641	134702	16703.5	518105	167950
RB NORMAL	U2OS CA3-2	U2OS	94h	318880	8800.4	288537	78348.2	307954	81114.8	10926	-19417.4	7651.77	-19417.4			U2OS	6385.13	2559.25	4				-44534.9	35521.5	4
RB NORMAL			96h	333509	28494.1	305333	75930.3	326102	76912.7	7407.44	-20768.8
RB NORMAL			98h	328128	45175.4	296754	68290.1	323506	82895.9	4621.91	-26752.4
RB NORMAL	U2OS CA 4B	U2OS	94h	170099	11152.2	143479	15151	213131	46822.9	-43032.2	-69652.4	-2533.28	-69652.4
RB NORMAL			96h	168818	13536.1	151082	15151	151948	5296.55	16870.4	-865.976
RB NORMAL			98h	178552	11206.7	157442	15151	159990	8964.72	18562	-2548.15
RB NORMAL	OSHAL CA3-1	OSHAL	94h	840298	163217	394827	53499.5	162790	8329.34	677508	232038	712855	232038			OSHAL	840124	483696	1.3				166357	92886.2	1.3
RB NORMAL			96h	858502	205516	405354	59145.1	164848	4638.79	693654	240507
RB NORMAL			98h	936020	167133	430955	59466.7	168617	15137.5	767403	262338
RB NORMAL	OSHAL CA 4A	OSHAL	94h	439689	4545.64	305842	47536.2	205165	30027.9	234524	100677	254538	100677
RB NORMAL			96h	470482	6839.89	315624	49201.9	210045	47400.5	260437	105579
RB NORMAL			98h	481784	44372.2	321067	35232.3	213131	46822.9	268653	107936
RB NORMAL	SJSA/OSA CA3-1	SJSA/OSA	94h	88433.1	6998.23	16020.7	6843.19	2073.18	256.521	86359.9	13947.5	83138.6	13947.5			SJSA/OSA	116625	75056.1	1.3				9822.58	5833.53	1.3
RB NORMAL			96h	86423.1	4074.89	10219	8538.97	2092.34	1819.7	84330.8	8126.64
RB NORMAL			98h	80995.9	13112.6	10137.1	4337.62	2270.71	1209.37	78725.2	7866.37
RB NORMAL	SJSA/OSA CA4A	SJSA/OSA	94h	149466	52093.4	76266.9	46321.9	70569.3	20034.5	78897.1	5697.65	66973.7	5697.65
RB NORMAL			96h	120741	24437.3	83129.5	63268	66044.6	12804.6	54696	17084.9
RB NORMAL			98h	126428	40993.6	69577.7	50599.8	59100.1	20142.7	67328	10477.6
RB NORMAL	HOSMMNG CA4A	HOSMNNG	94h	117732	43493.5	85367.4	13078.6	48625.9	12439.5	69106.4	36741.5	66654.2	36741.5			HOSMNNG	224462	191135	3				107106	99511	3
RB NORMAL			96h	111691	31308	81142.9	10541.4	47040	13148.7	64650.6	34102.9
RB NORMAL			98h	110863	34124.6	79446.4	9215.4	44657.7	10020	66205.6	34788.7
RB NORMAL	HOSMMG CA3.1	HOSMNNG	94h	735463	491665	556864	539090	379393	419638	356070	177471	315616	177471
RB NORMAL			96h	727698	447679	518716	442669	411873	455938	315825	106843
RB NORMAL			98h	714995	411124	396065	256003	440042	490733	274953	-43977

## Sheet: Figure 4a
Figure 4a

## Sheet: Figure 4b-g
Figure 4 b-g
clonogenic activity Crystal violett incorportation % vehicle (n=2 parallel repeats)
Figure number	Olaparib	cell line name										Figure number	Niraparib	cell line name
	Log10 concentration (uM)	CAL72	CAL72	CAL72 empty	CAL72 empty	CAL72 sh1RB	CAL72 sh1RB	CAL72 sh2RB	CAL72 sh2RB	CAL72 sh3RB	CAL72 sh3RB		Log10 concentration (uM)	CAL72	CAL72	CAL72 empty	CAL72 empty	CAL72 sh1RB	CAL72 sh1RB	CAL72 sh2RB	CAL72 sh2RB	CAL72 sh3RB	CAL72 sh3RB
Figure 4b	0.477121	41.9069	41.6851	21.9101	22.1348	19.0057	20.1385	20.9016	20.4918	18.4996	18.0626	Figure 4e	0.477121	41.9069	41.6851	21.9101	22.1348	19.0057	20.1385	20.9016	20.4918	18.4996	18.0626
	0	73.8359	71.3969	54.6067	55.8427	21.2712	21.1454	22.2678	21.0383	22.8696	22.1413		0	73.8359	71.3969	54.6067	55.8427	21.2712	21.1454	22.2678	21.0383	22.8696	22.1413
	-0.52288	94.4568	94.6785	90	89.6629	46.4443	47.4512	54.235	52.1858	57.5382	58.2666		-0.52288	94.4568	94.6785	90	89.6629	46.4443	47.4512	54.235	52.1858	57.5382	58.2666
	-1	92.9047	97.1175	100.225	98.427	73.7571	71.2398	63.5246	61.0656	82.8842	84.9235		-1	92.9047	97.1175	100.225	98.427	73.7571	71.2398	63.5246	61.0656	82.8842	84.9235
	-1.52288	98.4479	98.0044	99.8876	97.4157	90.623	91.7558	80.7377	82.6503	93.3722	93.9548		-1.52288	98.4479	98.0044	99.8876	97.4157	90.623	91.7558	80.7377	82.6503	93.3722	93.9548
	-3	100	100	100	100	100	100	100	100	100	100		-3	100	100	100	100	100	100	100	100	100	100
		50	50	50	50	50	50	50	50	50	50
Figure 4d	IC50 (log10 uM) (mean)	$ >0.6		$ >0.6		-0.778481		-0.476546		-0.559994		Figure 4g	IC50 (log10 uM) (mean)	0.372081		0.10916		-0.568019		-0.756042		-0.364339
Figure 4c	AUC (mean)	320		323.5		221.3		241.7		234.8		Figure 4f	AUC (mean)	313.2		300		240		229.1		254

## Sheet: Figure 4h-k
Figure 4 h-k
Death dye incorporation relative to cell density
Label: georgia-OLA 13.12.19
Metric: mean /STDV relative excess death (death relative to confluence- minus relative death with DMSO)
Cell Type: CAL72
Passage: 1
Notes: B,C: 1-6 EMPTY, 7-11 CAL72: 10,3, 1, 0.3, DMSO
D,E:1-6 shRB1, 7-11 shRB5:10,3, 1, 0.3, DMSO
F,G:1-6 shRB2, 7-11 OHSN:10,3, 1, 0.3, DMSO		mean	stdv	mean	stdv	mean	stdv	mean	stdv	mean	stdv	mean	stdv	mean	stdv	mean	stdv	mean	stdv	mean	stdv	mean	stdv	mean	stdv	mean	stdv	mean	stdv	mean	stdv	mean	stdv	mean	stdv	mean	stdv	mean	stdv	mean	stdv	mean	stdv	mean	stdv	mean	stdv	mean	stdv
		1	1	2	2	3	3	4	4	5	5	6	6	7	7	8	8	9	9	10	10	11	11	12	12	13	13	14	14	15	15	16	16	17	17	18	18	19	19	20	20	21	21	22	22	23	23	24	24
		empty GIPZ	empty GIPZ	empty GIPZ	empty GIPZ	empty GIPZ	empty GIPZ	empty GIPZ	empty GIPZ	empty GIPZ	empty GIPZ	unmod	unmod	unmod	unmod	unmod	unmod	unmod	unmod	unmod	unmod	shRB1-1	shRB1-1	shRB1-1	shRB1-1	shRB1-1	shRB1-1	shRB1-1	shRB1-1	shRB1-1	shRB1-1	shRB1-5	shRB1-5	shRB1-5	shRB1-5	shRB1-5	shRB1-5	shRB1-5	shRB1-5	shRB1-5	shRB1-5	shRB1-2	shRB1-2	shRB1-2	shRB1-2	shRB1-2	shRB1-2	shRB1-2	shRB1-2
Date Time	Elapsed/drug conc uM)	10	10	3.33333	3.33333	1.11111	1.11111	0.37037	0.37037	0	0	10	10	3.33333	3.33333	1.11111	1.11111	0.37037	0.37037	0	0	10	10	3.33333	3.33333	1.11111	1.11111	0.37037	0.37037	0	0	10	10	3.33333	3.33333	1.11111	1.11111	0.37037	0.37037	0	0	10	10	3.33333	3.33333	1.11111	1.11111	0.37037	0.37037
2019-12-13 17:00:00	0	1672.02	2042.07	3276.98	399.577	87.0496	759.308	745.345	894.865	0	0	2512.74	532.306	909.763	745.367	311.686	57.638	315.152	286.63	0	0	170.272	294.095	704.874	694.188	581.138	1534.23	340.992	319.941	0	0	1486.43	669.859	-151.452	1310.29	374.451	244.661	647.025	501.424	0	0	1168.98	732.843	1727.41	1407.51	140.822	169.714	311.812	390.779
2019-12-13 19:00:00	2	1527.37	1987.71	2837.71	394.84	-235.38	1226.95	852.406	1510.11	0	0	2043.91	282.074	413.986	1060.61	-257.483	873.626	-117.767	325.638	0	0	221.676	165.97	543.417	778.933	732.387	1093.31	207.305	199.025	0	0	1256.46	460.193	-297.378	1310.7	327.841	389.191	586.445	339.064	0	0	1251.77	840.706	1524.68	1319.64	98.8874	292.874	291.751	133.2
2019-12-13 21:00:00	4	1503.67	1063.84	2496.98	1282.26	-453.133	931.361	436.779	1487.22	0	0	2051.42	356.111	9.16331	731.957	-150.178	1009.43	-126.299	508.307	0	0	173.133	91.319	499.775	819.089	549.748	1181.12	45.214	17.8458	0	0	956.108	560.056	-467.192	1120.84	133.285	330.011	511.133	282.946	0	0	1596.09	950.618	1382.43	1185.38	14.6361	415.426	364.328	28.9305
2019-12-13 23:00:00	6	1053.96	201.312	2242.89	1222.78	-736.604	1101.88	289.349	1771.7	0	0	1579.15	383.264	-140.283	400.344	-316.915	740.932	-138.231	394.217	0	0	144.532	166.019	397.734	493.691	744.646	1101.06	126.048	109.322	0	0	870.198	337.621	-347.777	1113.86	191.085	361.936	548.533	362.209	0	0	1403.57	891.863	1210.83	1066	218.673	784.558	369.527	105.883
2019-12-14 01:00:00	8	1238.09	176.878	2386.16	364.532	-241.575	658.125	398.188	1051.39	0	0	1665.8	287.298	-76.0548	105.042	-135.628	656.446	49.5277	284.148	0	0	220.973	20.4202	393.881	543.721	780.506	813.727	84.6918	44.2394	0	0	787.92	432.854	-242.886	827.951	253.332	206.777	624.173	31.0032	0	0	1391.01	1023.95	876.111	876.947	324.668	846.706	325.999	15.1956
2019-12-14 03:00:00	10	514.889	38.4684	1811.15	450.233	-169.081	1014.81	186.151	813.797	0	0	1199.79	104.133	-67.0061	37.8742	19.1584	569.196	106.138	17.4294	0	0	239.182	143.682	491.117	415.186	1065.62	1037.21	263.918	317.667	0	0	649.152	371.994	-270.331	776.304	201.808	33.9704	572.014	1.47108	0	0	1249.89	875.236	793.206	864.581	363.924	801.387	497.885	11.9812
2019-12-14 05:00:00	12	170.046	580.282	1412.74	629.284	-289.043	1381.89	149.942	542.529	0	0	1121.76	187.114	-124.368	182.661	-74.4856	367.908	48.0467	26.0214	0	0	144.272	12.892	312.945	275.52	942.702	831.786	156.361	204.061	0	0	413.429	405.56	-352.391	778.292	170.187	73.2767	390.117	10.2502	0	0	851.454	605.853	442.253	478.813	93.141	556.237	215.605	110.207
2019-12-14 07:00:00	14	464.378	1309.42	1150.1	931.771	-302.506	1764.5	-6.42797	880.22	0	0	990.747	195.708	-105.031	242.233	-43.5055	513.314	-45.8639	18.9404	0	0	75.8331	209.718	359.493	162.224	1011.73	906.694	123.75	60.6109	0	0	306.317	304.822	-516.201	713.068	-28.7533	123.451	216.641	10.0423	0	0	605.471	438.127	295.261	146.902	-98.9301	338.949	23.2157	233.12
2019-12-14 09:00:00	16	396.462	1253.35	1206.75	1331.45	-349.254	1647.83	-146.641	884.178	0	0	1027.82	45.6835	14.4804	80.4395	-34.9	565.51	-21.6964	130.379	0	0	19.1139	206.764	245.672	195.473	1021.79	1012.06	-29.9651	18.5251	0	0	343.151	210.45	-419.638	811.361	7.82327	237.283	229.308	1.16192	0	0	536.728	785.546	262.17	452.748	-98.9938	491.36	22.6469	120.861
2019-12-14 11:00:00	18	504.153	1376.3	1105.54	1185.27	-441.714	1372.59	-75.0801	882.094	0	0	1025.61	366.109	143.616	185.568	-75.5825	441.248	20.9701	144.423	0	0	100.308	34.3111	170.657	27.3962	868.44	763.199	-63.5626	36.015	0	0	216.499	56.0167	-613.36	798.773	119.472	201.396	118.516	97.2578	0	0	404.592	319.302	275.329	164.254	-37.3682	443.088	-75.3578	96.2799
2019-12-14 13:00:00	20	405.462	1520.87	810.361	867.565	-436.756	1191.53	-216.044	935.547	0	0	1044.33	206.44	-18.5021	99.8471	-224.058	586.52	-61.7276	168.75	0	0	20.3763	266.251	10.609	159.639	779.347	754.349	-56.3866	25.5515	0	0	344.428	184.08	-451.861	652.067	214.454	87.0374	252.84	63.2068	0	0	298.316	295.739	368.6	237.623	160.229	216.602	-226.029	36.201
2019-12-14 15:00:00	22	311.092	713.072	685.28	462.714	-495.919	435.428	-313.224	407.707	0	0	994.755	75.6802	265.682	140.413	17.4788	778.706	33.5946	159.432	0	0	50.3876	110.401	-14.4738	496.869	643.692	838.791	-66.8832	15.6456	0	0	283.587	249.65	-682.948	598.931	-41.4666	322.284	121.337	24.8671	0	0	368.694	325.898	272.785	369.966	-7.71508	379.918	-179.945	72.5844
2019-12-14 17:00:00	24	28.2812	761.954	484.609	372.007	-547.457	683.499	-416.617	293.165	0	0	1131.64	13.6387	314.819	94.4423	54.6604	676.395	-2.13898	54.6754	0	0	-195.01	38.2837	-183.867	447.149	482.735	790.811	-166.448	3.21608	0	0	496.434	236.849	-528.194	714.194	7.91867	584.81	214.88	5.14292	0	0	480.885	833.71	253.187	323.59	-109.213	502.944	-154.276	74.6529
2019-12-14 19:00:00	26	49.3822	646.304	296.172	210.399	-392.572	89.8148	-467.26	74.2989	0	0	702.486	72.1017	349.644	101.536	125.722	642.358	-260.291	9.02107	0	0	-219.337	40.8122	-92.0675	445.558	446.809	543.061	-204.645	92.0482	0	0	279.899	103.394	-650.926	690.213	-42.518	520.667	99.7062	1.68852	0	0	500.36	657.473	505.914	152.301	-16.0039	469.14	79.0382	98.9994
2019-12-14 21:00:00	28	-38.0977	574.193	350.248	100.143	-496.736	152.812	-562.771	100.828	0	0	896.851	132.771	445.207	233.419	368.672	375.059	7.01578	275.59	0	0	-57.9843	35.4603	-56.7702	377.583	492.781	583.966	-188.698	102.222	0	0	340.516	102.148	-466.291	725.281	165.398	167.413	210.299	119.145	0	0	392.999	674.13	507.382	110.136	67.0496	597.459	67.2874	49.6758
2019-12-14 23:00:00	30	185.642	431.441	484.319	75.7435	-504.196	120.787	-526.007	89.0543	0	0	997.115	16.6707	716.283	631.666	291.063	317.152	-43.4804	197.576	0	0	-125.463	96.2456	-47.0838	338.78	614.98	477.7	-183.084	139.041	0	0	117.382	238.873	-465.102	866.758	20.4599	116.06	-13.5803	10.8986	0	0	225.573	607.824	306.147	90.0604	-116.337	367.523	-45.3029	116.153
2019-12-15 01:00:00	32	-68.7242	18.6103	157.898	137.525	-709.201	176.932	-640.409	65.5869	0	0	1030.93	92.0368	791.24	1018.12	348.626	338.088	165.794	84.5281	0	0	-69.6173	67.3439	-112.751	222.918	391.923	503.501	-109.097	99.4093	0	0	72.4166	104.095	-494.157	796.456	33.4082	80.0309	-20.8443	207.484	0	0	261.863	631.191	309.524	172.811	-118.059	203.578	-39.1314	211.946
2019-12-15 03:00:00	34	-13.2554	127.61	226.62	186.964	-554.915	384	-476.516	96.6116	0	0	826.543	143.436	746.28	969.347	139.046	440.524	111.927	84.0081	0	0	-76.3375	66.6679	-120.369	342.64	426.033	714.409	-190.444	117.174	0	0	78.9485	102.407	-537.922	761.843	198.246	240.533	-5.87592	43.1056	0	0	237.734	799.633	395.806	368.717	-114.309	321.364	-96.6566	76.6307
2019-12-15 05:00:00	36	17.7946	187.112	129.237	152.695	-468.359	352.073	-452.565	68.3174	0	0	772.658	241.426	414.141	1216.63	-102.721	50.6052	14.8766	700.387	0	0	27.1613	10.1043	-16.9171	512.355	395.137	782.132	-43.227	252.779	0	0	147.137	215.762	-750.844	829.727	-106.063	35.1782	-108.956	46.2259	0	0	219.626	768.669	389.225	754.241	-175.701	360.471	-175.19	193.97
2019-12-15 07:00:00	38	112.222	288.041	152.849	83.4411	-462.174	254.927	-374.505	231.439	0	0	743.956	479.004	214.89	1200.25	-324.273	167.347	-294.422	823.757	0	0	-95.0828	2.48293	-102.347	367.551	523.683	363.496	31.6863	120.682	0	0	74.1317	232.235	-683.687	879.521	-191.838	44.3689	-104.097	156.693	0	0	-87.117	832.237	187.265	708.209	-207.297	277.858	-279.275	363.803
2019-12-15 09:00:00	40	654.801	309.343	371.433	152.398	-258.228	220.214	-116.847	241.168	0	0	536.736	42.6957	245.959	733.948	-300.441	44.7446	-107.338	583.212	0	0	-102.408	104.31	-13.1426	403.029	539.814	364.715	8.81803	232.128	0	0	156.904	241.736	-706.862	747.103	-94.0049	214.297	-72.7106	79.5431	0	0	-79.3845	516.058	282.612	263.173	-94.3075	81.3279	-29.5105	318.988
2019-12-15 11:00:00	42	663.602	29.5186	223.168	102.274	-368.933	141.888	-107.392	349.306	0	0	910.997	327.165	376.245	452.752	44.6414	254.528	292.103	361.775	0	0	108.249	26.3356	-24.2435	417.495	489.349	233.25	0.829035	259.66	0	0	8.26704	12.7559	-753.064	696.636	-71.3642	159.734	-181.802	97.1083	0	0	49.3534	280.961	394.401	216.947	44.2696	6.61915	36.0667	24.3019
2019-12-15 13:00:00	44	699.16	555.063	56.8813	196.321	-556.292	119.327	-164.827	447.33	0	0	871.507	367.085	188.687	326.772	-35.9732	21.4488	67.6724	282.305	0	0	150.7	42.1533	-196.477	522.4	506.079	531.863	-190.139	248.538	0	0	3.68115	66.2678	-545.701	771.619	-29.7759	345.514	-118.108	190.871	0	0	70.0002	144.225	487.784	192.153	78.5415	127.238	79.1334	168.203
2019-12-15 15:00:00	46	980.258	483.724	96.2119	204.688	-522.03	13.1922	71.7298	33.4581		0	858.758	124.202	42.7373	301.407	78.7135	14.1255	-20.7362	75.8639	0	0	94.0105	37.5724	-172.591	299.3	429.03	191.949	34.4958	104.112	0	0	10.8504	195.323	-537.97	629.426	90.1717	328.063	-69.1635	210.178	0	0	48.7825	198.092	397.338	321.939	-1.74722	93.9201	136.675	314.526
2019-12-15 17:00:00	48	979.332	472.093	203.674	179.081	-445.821	20.5475	68.5708	183.546	0	0	1198.24	731.195	103.476	251.005	-7.78275	162.928	-66.4016	97.3662	0	0	40.7452	296.542	-75.3506	481.715	520.105	435.159	177.43	107.818	0	0	126.716	17.646	-426.43	887.917	172.308	185.843	-29.314	77.1637	0	0	138.44	299.491	349.378	490.014	-46.0683	35.1709	148.013	185.523
2019-12-15 19:00:00	50	1148.88	9.21513	265.661	176.856	-246.567	6.98123	176.694	287.319	0	0	908.009	314.562	20.0787	178.12	-52.688	369.573	-99.4351	135.448	0	0	108.847	564.096	-24.1939	291.025	472.641	509.298	135.758	53.7515	0	0	-7.23246	422.988	-519.017	1072.46	133.47	13.1893	-285.039	276.104	0	0	297.712	386.863	645.862	811.566	-7.71241	83.0497	61.2674	170.514
2019-12-15 21:00:00	52	1103.44	438.364	100.967	80.9032	-150.87	71.4914	144.821	163.552	0	0	1009.09	32.4449	79.0874	87.3817	201.911	318.098	-271.3	56.1547	0	0	226.471	84.8133	75.0437	286.084	600.092	289.449	125.346	137.949	0	0	-18.2929	320.952	-700.431	802.122	63.2006	119.097	-252.381	193.853	0	0	429.266	353.012	619.067	688.159	10.9713	205.799	-3.21515	123.988
2019-12-15 23:00:00	54	1264.03	391.871	91.7321	91.6815	5.77701	76.8147	248.396	51.3886	0	0	902.576	141.813	344.463	534.763	49.2664	50.7621	-355.374	153.651	0	0	404.406	18.1834	252.46	120.101	598.252	246.216	152.763	126.498	0	0	-159.554	274.137	-784.599	762.395	-242.935	21.6791	-377.084	96.5664	0	0	433.335	71.1588	508.016	845.015	-55.4122	189.09	55.9212	158.363
2019-12-16 01:00:00	56	1332.91	504.823	168.621	221.827	-18.2835	48.2626	409.355	44.9201	0	0	875.641	110.824	334.789	638.095	2.92276	68.2861	-461.381	49.1188	0	0	458.736	241.252	428.398	84.6591	553.591	179.975	224.467	1.4059	0	0	161.868	235.592	-680.169	800.538	-272.854	221.687	-313.717	221.282	0	0	301.193	38.8714	472.299	655.513	-94.0311	129.893	37.746	254.496
2019-12-16 03:00:00	58	1340.07	810.532	191.778	233.544	19.0576	77.449	430.172	139.539	0	0	1064.53	69.1396	317.461	552.064	173.278	153.937	-410.468	126.529	0	0	690.508	378.533	578.368	224.101	694.297	344.899	376.696	22.3114	0	0	201.671	183.116	-486.974	876.932	-100.904	277.528	-145.886	249.989	0	0	308.789	17.9698	401.51	459.454	-66.8203	64.5594	-9.28869	173.747
2019-12-16 05:00:00	60	1573.16	669.832	284.891	293.907	64.7827	53.6397	343.831	91.8274	0	0	1622.67	104.036	472.264	712.442	247.614	15.9424	-241.506	283.141	0	0	832.586	276.105	722.222	241.537	839.279	339.221	405.751	139.756	0	0	224.201	337.826	-504.385	885.963	69.7924	259.24	-156.733	268.338	0	0	176.102	249.732	365.594	398.416	-62.9739	109.561	17.5082	28.3649
2019-12-16 07:00:00	62	1774.02	268.61	307.26	26.0923	380.009	43.9488	448.237	48.4387	0	0	2042.36	569.514	606.491	917.55	102.037	188.285	-208.354	445.756	0	0	838.589	385.759	908.375	317.996	894.28	292.063	453.51	141.908	0	0	206.351	466.315	-473.464	982.07	88.6235	142.693	-94.9772	311.566	0	0	50.3017	110.573	-15.0388	313.316	-344.62	143.923	-156.069	5.89342
2019-12-16 09:00:00	64	1682.82	280.793	349.255	358.662	424.567	138.981	480.543	109.306	0	0	2064.28	908.419	769.878	807.347	242.094	536.1	-156.402	360.015	0	0	832.744	380.229	830.435	104.132	755.415	203.318	324.537	201.575	0	0	162.726	457.756	-556.164	994.315	52.4182	76.5703	-196.447	253.714	0	0	-126.378	8.91545	-63.801	130.58	-507.931	33.0749	-444.127	20.3815
2019-12-16 11:00:00	66	1738.9	525.325	378.574	438.677	487.811	178.32	553.484	214.913	0	0	2450.1	1611.23	939.584	941.154	125.014	711.372	-145.503	415.239	0	0	997.4	310.269	688.729	35.903	734.89	12.393	269.02	154.953	0	0	176.32	267.061	-527.02	975.014	64.9468	97.7402	-352.144	162.281	0	0	-137.1	43.2792	-30.5133	139.43	-600.449	62.7477	-525.376	16.2681
2019-12-16 13:00:00	68	2049.13	275.45	350.225	499.747	521.722	77.6306	585.709	270.083	0	0	2587.51	1779.95	968.538	912.572	-13.2511	810.342	-296.254	508.458	0	0	1306.2	465.706	900.778	79.751	865.239	174.831	431.471	51.2139	0	0	442.188	318.874	-477.903	1011.21	73.6214	28.2454	-127.085	281.494	0	0	-35.4797	73.6853	8.72249	12.8744	-426.31	278.354	-531.381	9.7433
2019-12-16 15:00:00	70	1950.09	491.012	368.765	524.286	596.278	10.0777	490.217	280.63	0	0	2171.76	1555.5	914.499	700.81	-193.043	640.647	-468.547	662.734	0	0	1520.67	493.206	1075.47	191.639	965.082	242.356	481.159	39.9087	0	0	512.216	252.736	-511.17	1135.03	-85.8739	40.9371	-14.8926	452.026	0	0	-113.98	202.009	41.4651	288.264	-550.656	315.903	-620.499	195.594
2019-12-16 17:00:00	72	2213.57	677.115	296.931	493.038	660.373	77.5881	572.835	274.157	0	0	2154.89	1670.97	844.373	382.578	-289.237	613.391	-510.695	509.758	0	0	1584.38	212.207	1059.8	224.69	1102.06	316.319	480.457	38.3486	0	0	529.026	218.588	-573.178	1167.2	-261.875	2.71881	-63.5703	358.131	0	0	-76.2829	103.497	88.6644	146.415	-499.47	415.95	-742.662	116.687
2019-12-16 19:00:00	74	2298.23	956.965	352.683	340.907	1148.28	250.635	670.578	419.445	0	0	2299.78	1352.74	684.935	345.531	-60.7523	571.256	-489.508	561.936	0	0	1539.42	246.036	1045.65	59.9314	1193.71	386.342	455.891	81.3654	0	0	386.792	26.5302	-597.661	1215.67	-234.447	271.298	-120.032	204.611	0	0	-93.4564	265.171	-57.3499	260.153	-436.137	432.656	-705.674	38.6185
2019-12-16 21:00:00	76	2044.82	1023.87	379.973	174.198	1155.16	17.4132	615.455	410.482	0	0	2348.9	1214.67	682.19	189.597	105.488	685.195	-510.247	730.209	0	0	1677.49	314.804	1129.15	34.9303	1175.74	526.565	442.016	436.325	0	0	465.102	250.178	-655.653	1337.37	-160.719	51.869	-290.64	323.954	0	0	68.8009	652.042	-52.1076	325.849	-537.514	429.109	-747.171	7.73363
2019-12-16 23:00:00	78	2032.06	1266.42	379.633	381.107	1190	64.2102	580.116	84.9694	0	0	1988.58	1209.85	796.155	296.003	-35.9382	806.531	-576.438	712.539	0	0	1496.99	98.4315	1051.91	86.0356	865.337	352.156	418.785	462.916	0	0	680.939	274.461	-597.636	1444.87	-100.322	35.4624	-49.8794	472.662	0	0	91.2181	863.426	269.783	660.649	-414.284	414.641	-634.792	185.267
2019-12-17 01:00:00	80	1829.34	1443.47	206.424	370.875	1143.91	97.4056	473.712	168.019	0	0	2067.65	1489.71	748.96	320.794	87.9212	1083.86	-625.853	756.475	0	0	1548.71	368.393	1116.95	186.717	868.311	69.3018	281.774	319.701	0	0	880.828	502.038	-353.116	1631.76	-177.262	60.8557	-105.709	409.008	0	0	284.426	998.389	553.222	902.23	-77.6221	444.893	-437.716	153.461
2019-12-17 03:00:00	82	1814.1	1809.52	263.452	521.125	1011.85	170.746	295.388	178.039	0	0	1980.99	1799.18	713.757	217.177	94.2452	1444.25	-641.717	811.338	0	0	1790.89	333.449	1289.18	179.754	623.293	81.2589	201.381	234.069	0	0	865.868	274.761	-273.28	1671.35	-19.4255	149.805	-70.1285	186.563	0	0	440.719	763.084	615.456	950.193	39.2159	469.026	-232.513	189.216
2019-12-17 05:00:00	84	1787.94	1886.32	182.447	496.07	1090.93	84.9679	303.245	173.567	0	0	1893.48	2056.68	814.892	239.212	246.537	1646.52	-450.801	798.497	0	0	1779.43	547.954	1360.58	49.3923	599.088	33.1104	194.192	96.6392	0	0	962.456	222.445	-316.692	1849.12	-56.1698	239.059	-181.72	381.637	0	0	501.949	650.77	523.266	753.581	-2.44627	258.511	-376.57	37.2744
2019-12-17 07:00:00	86	1477.81	1572.05	-83.8713	451.078	947.993	111.319	262.581	303.125	0	0	2042.28	1797.42	794.584	436.798	405.222	1811.6	-348.142	560.783	0	0	2121.49	992.075	1376.44	289.374	806.99	122.033	452.705	181.547	0	0	887.668	53.1837	-296.177	1782.04	88.7349	45.0214	-89.7063	268.678	0	0	736.498	825.054	533.115	888.573	-52.1375	429.018	-195.691	88.109
2019-12-17 09:00:00	88	1206.92	1493.97	95.7442	92.5169	830.477	308.076	259.766	600.919	0	0	2046.46	1759.09	829.534	729.496	339.967	1787.72	-459.898	212.933	0	0	2348.58	864.373	1165.19	11.9342	949.189	270.952	412.026	182.113	0	0	1033.36	99.2718	-324.327	1669.52	139.919	329.402	-97.5348	55.48	0	0	900.343	701.582	500.083	232.641	-57.4055	592.187	-108.866	190.077
2019-12-17 11:00:00	90	1161.86	1173.21	8.33153	14.9164	948.122	633.976	591.779	801.818	0	0	1587.62	1975.99	748.057	1042.1	242.56	1739.99	-648.919	299.44	0	0	2688.16	721.172	1442.09	57.9114	889.926	261.978	521.26	159.636	0	0	1287.97	35.3348	-370.862	1690.55	41.3274	242.336	-140.9	105.657	0	0	1188.3	817.411	767.496	259.378	-91.1929	713.766	-125.397	287.012
2019-12-17 13:00:00	92	954.043	1188.97	150.018	5.28635	1457.4	1361.51	1413.68	1016.04	0	0	1617.78	2224.6	631.021	1139.98	128.764	1759.78	-901.722	369.819	0	0	3109.3	644.955	1774.92	1.81695	1124.22	251.027	525.196	259.949	0	0	1539.22	121.151	-330.588	1802.44	73.4716	378.205	-131.479	207.473	0	0	1723.38	977.066	1062.54	0.752232	66.0237	565.406	19.284	345.147
2019-12-17 15:00:00	94	652.193	1521.35	-421.272	189.135	1370.63	2078.41	2383.27	1386.81	0	0	1477.65	1993.15	505.158	683.212	25.0859	1438.73	-1055.79	224.484	0	0	3544.53	446.27	2127.85	9.3316	1395.37	333.849	487.507	428.936	0	0	1495.98	401.382	-366.862	1971.35	176.913	286.529	-96.8911	204.042	0	0	1767.02	844.796	848.867	394.177	323.074	547.468	202.761	446.697
2019-12-17 17:00:00	96	-193.054	1699.08	-1076.74	127.065	1351.53	3061.24	3507.33	1702.84	0	0	1590.58	1871.92	925.471	542.155	139.228	1368.6	-843.811	93.4341	0	0	4103.83	827.842	2260.32	167.71	1393.28	457.486	506.221	526.342	0	0	1584.55	459.964	-451.222	1910.87	60.583	250.924	-3.406	185.749	0	0	1804.13	842.479	867.875	518.547	245.398	518.873	123.832	707.442
2019-12-17 19:00:00	98	-841.653	2038.49	-1615.19	98.4477	1463.62	4120.18	5374.95	1936.63	0	0	1888.46	1839.47	1387.84	902.445	464.233	1221.64	-579.321	94.7097	0	0	4590.25	546.684	2490.52	147.123	1434.74	341.248	615.788	379.109	0	0	1660.53	485.428	-358.243	2139.72	99.2958	173.6	62.2475	1.95836	0	0	1785.41	866.226	877.461	307.559	187.447	792.113	41.6443	526.002
2019-12-17 21:00:00	100	-1331.33	2024.11	-2206.07	52.7387	1423.3	5258.02	7500.09	2551.81	0	0	1682.6	1385.04	1193.74	591.658	147.003	945.999	-424.257	50.9195	0	0	4920.42	527.298	2942.15	22.3232	1453.98	223.796	518.549	298.369	0	0	1654.39	296.347	-295.403	2332.25	202.272	73.7927	194.664	44.5565	0	0	1848.61	906.899	1251.16	164.32	308.88	1020.67	-68.1361	404.085
2019-12-17 23:00:00	102	-1575.37	2787.72	-3015.93	478.82	1675.89	6427.94	9496.53	2738.95	0	0	1827.69	1003.9	1203.36	337.064	314.221	302.623	-407.658	34.3928	0	0	5042.26	525.9	3052.73	33.6658	1417.92	66.8054	325.653	351.124	0	0	1527.01	285.896	-379.918	2409.09	161.879	49.6151	238.702	164.804	0	0	2016.31	1026.85	1340.79	185.813	201.689	1034.64	-41.7658	250.028
2019-12-18 01:00:00	104	-2334.94	2488.02	-3764.54	279.083	1581.6	6910.09	11890	3749.47	0	0	2015.59	1054.08	1525.8	86.1331	581.959	349.679	-306.025	20.9475	0	0	5062.22	748.593	3326.68	199.643	1134.37	25.8347	246.128	245.324	0	0	1935.77	677.657	-393.572	2199.15	250.251	21.0258	349.517	259.949	0	0	2354.5	1108.49	1458.95	121.676	215.071	719.055	-72.7353	134.155
2019-12-18 03:00:00	106	-3216.88	2707.13	-4826.95	516.594	1284.85	7802.89	14408.3	4348.43	0	0	2505.22	1116.27	1644.87	103.015	768.185	556.391	-188.548	15.4907	0	0	5507.8	891.335	3463.85	22.1818	1236.1	254.621	427.179	327.967	0	0	2282.89	676.378	-160.246	2288.84	368.395	414.567	325.624	574.528	0	0	2708.98	976.406	1678.27	93.6783	360.879	548.324	-313.087	228.014
2019-12-18 05:00:00	108	-4422.24	3047.26	-5975.57	543.63	929.899	9058.85	16499.2	5490.43	0	0	2646.48	959.29	2013.93	377.098	1170.98	629.838	122.074	44.5887	0	0	5955.47	550.453	3643.43	369.134	1448.37	81.0308	701.665	243.672	0	0	2238.77	849.917	-107.516	2528.12	289.883	650.651	119.53	771.223	0	0	3067.21	907.79	1949.94	185.172	568.968	558.494	-124.886	337.7
2019-12-18 07:00:00	110	-5337.67	3388.34	-7178.08	1024.37	580.726	10055.9	18812.2	6119.19	0	0	2789.01	960.846	2418.45	149.596	1289.15	783.757	96.8426	342.389	0	0	6165.63	490.715	3539.49	327.793	1525.84	57.1536	742.167	375.649	0	0	2272.78	1116.49	-195.389	2785.04	95.6532	844.701	-82.5444	534.51	0	0	3520.81	651.19	2066.59	629.865	478.576	480.277	-284.376	528.962
2019-12-18 09:00:00	112	-6174.2	2427.09	-8159.98	857.492	1178.51	11075.2	21045.4	5749.9	0	0	3046.87	759.703	2563.04	148.816	1527.26	1245.93	58.6694	463.443	0	0	6734.31	506.321	3712.76	473.539	1413.37	49.5268	730.828	128.278	0	0	2410.29	775.022	-314.005	3020.83	-80.8031	904.566	-267.2	256.846	0	0	3986.74	487.962	2119.21	824.47	484.251	81.598	-96.1681	458.4
2019-12-18 11:00:00	114	-7135.52	2461.61	-9607.48	1046	297.116	11211.1	23954	6625.27	0	0	3234.76	1083.85	2573.42	396.483	1260.13	1030.14	3.73851	717.009	0	0	7095.05	892.381	4006.68	565.816	1441.15	109.36	763.678	463.061	0	0	2595.33	263.065	-450.033	3075.87	38.7561	533.696	-175.831	169.741	0	0	4165.62	1205	2073.24	464.755	521.139	690.782	-170.179	222.53
2019-12-18 13:00:00	116	-8181.41	2953.4	-11336.8	1249.88	16.3859	12750.6	25133.8	7425.39	0	0	3777.97	1548.61	2785.78	631.218	1209.15	1051.9	91.8545	459.348	0	0	7318.55	1104.64	4285.63	689.335	1400.58	88.3894	657.861	467.463	0	0	2527.39	122.671	-500.858	3416.43	-12.8949	278.169	-115.712	307.391	0	0	4410.22	1502.69	2274.92	512.688	561.697	702.917	-1.56217	217.483
2019-12-18 15:00:00	118	-9695.15	3032.83	-13127.3	1040.01	53.4965	13654.4	27794.2	7184.87	0	0	3819.11	2030.38	3222.38	766.789	1263.05	894.067	367.163	247.348	0	0	7972.85	1391.17	4776.51	1363.53	1619.71	120.59	811.742	616.208	0	0	2802.52	536.438	-370.857	4018.09	129.407	123.286	-5.48692	420.087	0	0	4880.24	1538.94	2512.25	498.937	578.326	542.295	145.591	427.763
2019-12-18 17:00:00	120	-10469.8	2840.96	-14604	641.558	-1078.87	12597.2	29884.7	9239.68	0	0	3804.22	2371.66	3274.88	1119.2	992.13	1187.86	25.7125	196.832	0	0	8205.47	1757.42	5382.19	847.769	1837.16	272.741	773.932	624.568	0	0	3150.76	245.239	-231.85	4042.99	236.888	43.4485	172.568	210.888	0	0	5058.72	1783.1	2713.19	473.223	668.628	268.971	150.273	730.519
2019-12-18 19:00:00	122	-11605.6	2141.59	-15905.2	263.788	-923.842	12794.2	31631.2	8142.78	0	0	4182.6	2293.86	3598.53	1299.34	1051.35	1252.58	41.2893	276.626	0	0	8509.69	1792.51	5411.76	537.888	1972.55	257.185	817.398	624.201	0	0	3312.68	133.48	-141.475	4241.79	220.571	225.555	149.087	332.264	0	0	5197.38	1299.72	2691.46	696.629	696.914	7.95638	273.331	1139.98
2019-12-18 21:00:00	124	-12865.7	1937.89	-17402.9	69.3921	-1562.21	12282.5	33523.1	9028.71	0	0	4858.98	2373.72	3747.37	1637.98	1072.3	1389.66	-122.272	202.393	0	0	8946	1960.26	5559.33	798.175	2117.32	261.013	1101.78	810.153	0	0	3621.26	226.649	-87.3461	4455.56	494.622	275.692	346.548	332.476	0	0	5687.62	1193.7	2999.19	462.166	790.028	61.5038	379.926	1204.68
2019-12-18 23:00:00	126	-14468.1	1830.96	-19213.5	56.5796	-1792.11	13034.2	34699.1	8782.36	0	0	4834.77	2795.5	3843.42	1474.53	1152.93	1476.24	-267.448	203.726	0	0	9370.65	1590.02	6046.41	698.052	2137.76	93.4935	1522.84	788.093	0	0	4420.37	148.197	141.232	4658.77	637.841	275.166	608.736	293.874	0	0	5780.03	1386.52	3184.01	254.797	808.4	224.871	464.896	1034.01
2019-12-19 01:00:00	128	-16185.7	2254.5	-20963.7	333.942	-2955.33	12862	35267.5	8727.71	0	0	5325.05	3428.21	4150.34	1770.82	1290.28	1340.95	-205.909	233.183	0	0	9297.12	1417.14	6169.23	972.247	2053.8	150.673	1496.23	696.565	0	0	4782.75	99.2495	147.177	4700.57	677.426	403.939	780.921	387.764	0	0	6104.07	1275.81	3249.75	118.263	676.921	464.784	547.848	925.482
2019-12-19 03:00:00	130	-17681.5	3016.17	-22797.3	1141.23	-3847.6	13969.7	36034.8	10218.8	0	0	6274.1	3875.81	4729.72	1898.07	1388.03	1335.38	77.3129	292.794	0	0	9766.35	1553.15	6399.68	1153.92	2017.47	92.071	1373.1	492.529	0	0	5015.18	62.1218	63.6046	4817.71	675.052	343.128	570.214	392.657	0	0	6252.18	1326.4	3459.81	231.659	713.85	401.149	391.789	1062.14
2019-12-19 05:00:00	132	-19084.4	3014.98	-24602.7	1492.59	-5009.81	13811.1	36286.2	10101.6	0	0	6418.79	4497.75	4963.03	2120.68	1462.41	1490.32	-20.162	68.4948	0	0	10106.9	2103.73	6408.79	1384.37	1982.4	386.759	1173.57	631.962	0	0	5012.3	296.977	-42.9217	4923.78	695.796	195.005	282.702	159.812	0	0	6745.84	1121.89	3513.58	441.027	921.119	410.362	246.652	1225.78
2019-12-19 07:00:00	134	-19765.9	1270.49	-25631.8	340.296	-4981.16	12793	37180	9520.39	0	0	6915.73	4798.34	5073.1	1855.05	1413.3	1676.25	-169.125	352.441	0	0	10582.2	2074.1	6598.46	1899.58	2375.83	688.428	1144.62	1157.22	0	0	5231.66	326.884	-83.4096	4959.46	783.662	107.433	322.467	225.728	0	0	7500.43	1714.79	3718.83	1069.14	1237	913.596	521.693	388.036
2019-12-19 09:00:00	136	-21092.2	3021.03	-27279.1	1593.14	-5183.69	14771.3	37153.6	10835	0	0	7757.3	4206.3	5266.31	1688.47	1283.83	1183.68	-182.537	212.173	0	0	10728.7	1763.58	6608.29	1704.31	2331.15	660.032	1012.59	823.043	0	0	5420.67	940.257	84.678	5261.47	998.517	258.623	405.756	397.593	0	0	7582.57	2048.75	3690.83	1213.49	1359.51	1317.84	557.687	81.3589
2019-12-19 11:00:00	138	-23168.3	1595.89	-28973.2	18.1738	-6439.02	13016.6	38011.2	7750.56	0	0	8485.78	4592.82	5283.32	1615.54	1205.26	1334.91	-215.286	245.613	0	0	10948.3	1941.59	6463.1	1810.64	2199.49	928.175	945.639	915.399	0	0	5719.02	1227.75	150.804	5219.86	1179.77	242.52	447.368	235.644	0	0	7629.8	2167.3	3878.41	985.62	1282.63	1150.81	291.92	10.4979
2019-12-19 13:00:00	140	-24667.4	2688.44	-30657.2	1017.51	-7002.23	13959.6	37700.4	8572.85	0	0	8722.97	4760.91	5377.79	1743.96	1206.61	1390.26	-346.645	182.932	0	0	10849.3	1875.14	6514.87	1732.58	1996.25	1099.08	1116.65	809.438	0	0	6361.22	1021.86	456.554	5628.75	1469.54	138.162	715.905	682.905	0	0	7979.44	2333.69	3988.37	1000.78	1272.84	1382.77	472.744	57.9367
2019-12-19 15:00:00	142	-25761.3	2479.1	-31995.4	773.094	-7530.63	13741.7	37628.9	8152.72	0	0	9370.94	4888.5	5298.41	1704.12	1112.98	1058.46	-365.189	92.6854	0	0	11370.8	1649.08	6744.59	1676.88	2209.01	908.737	1292.48	543.266	0	0	6664.71	711.471	550.813	5672.72	1699.38	83.756	1092.6	1014.43	0	0	8182.87	2404.86	4122.63	892.036	1158.76	1532.51	365.347	87.5613
2019-12-19 17:00:00	144	-26224.2	2583.02	-32817.4	339.838	-6944.89	13429.1	37669.6	7811.86	0	0	9516.01	4727.18	5151.21	1272.61	1044.83	987.663	-330.31	73.3244	0	0	11766.4	2097.04	7070.6	2111.32	2203.19	1254.23	1438.26	537.279	0	0	6891.62	872.769	582.052	5479.3	1792.34	304.667	1134.81	791.697	0	0	8222.57	2518.67	4290.52	775.513	957.183	1591.68	526.463	25.1461
2019-12-19 19:00:00	146	-27761.6	3218.14	-34485	1082.66	-8120.61	14051.8	36876.3	7890.27	0	0	9606.25	4587.92	5063.42	1131.71	1051.38	816.582	-294.394	173.79	0	0	11804.9	2125.2	7107.7	2619.84	2171.67	1583.58	1400.59	596.422	0	0	7078.35	919.005	411.658	5270.28	1780.25	756.253	963.301	436.188	0	0	8648.2	2432.02	4615.67	657.311	918.022	1411.97	654.299	62.5141
2019-12-19 21:00:00	148	-28710.9	2453.41	-35007	739.899	-7976.83	13376.9	37223.1	7451.34	0	0	10278.2	4098.75	5057.35	1117.38	1127.2	962.963	-364.444	232.308	0	0	12007	2260.55	7029.53	2965.41	2055.43	1873.68	1091.48	979.458	0	0	7460.25	993.804	514.406	5661.19	1757.13	216.047	867.32	503.038	0	0	9011.47	2526.89	4890.21	535.648	998.221	1517.96	692.515	15.4561
2019-12-19 23:00:00	150	-29698.2	1768.08	-35732.6	882.055	-8221.7	12642.5	36340	7133	0	0	10692.6	4085.74	5031.6	1156.91	1157.19	991.824	-310.357	210.225	0	0	12205.9	2357.18	7029.7	3653.03	2005.76	2081.62	1045.42	1584.55	0	0	7780.86	1206.14	594.526	6003.18	1855.44	176.788	1017.62	625.785	0	0	9325.64	2101.11	5364.17	366.316	1293.75	1341.18	925.019	317.922
2019-12-20 01:00:00	152	-31078.7	1815.31	-36841.3	1481.84	-8144.75	12958.2	35257.4	7303.94	0	0	11361.3	4083.21	5373.54	1116.29	1191.02	708.658	-303.401	199.534	0	0	12586.9	2301.48	7084.04	4006.26	1849.66	2048.2	1033.84	1809.45	0	0	8153	1327.11	489.187	6255.92	1713.98	127.804	1311.22	765.994	0	0	9398.75	1878.02	5139.96	139.847	1167.63	1235.36	969.821	379.06
2019-12-20 03:00:00	154	-32048.2	1500.49	-37702.2	1747.39	-8310.19	12938.1	34466.2	8529.2	0	0	11473	4063.71	5492.86	916.103	1255.17	782.973	-147.059	207.756	0	0	12867.7	2307.77	7102.24	3938.53	1827.28	2058.24	997.109	1645.85	0	0	8352.59	1320.19	464.721	6687.32	1569.51	240.647	1466.69	1053.95	0	0	9546.16	1874.96	5458.66	675.824	1165.3	630.978	828.838	840.487
2019-12-20 05:00:00	156	-32789.5	1204.37	-37964.5	2522.39	-7952.93	12826.8	33273.3	8885.78	0	0	11964.8	3621.13	5427.23	1061.05	1212.15	846.65	-100.132	74.897	0	0	12739.9	2566.47	7273.46	4133.18	1906.91	2242.5	969.633	1700.65	0	0	8649.3	1007.5	578.37	6845.31	1507.02	37.1199	1649.39	1204.28	0	0	9895.55	2282.17	5907.87	774.843	1439.6	682.301	903.902	1203.8
2019-12-20 07:00:00	158	-32804.5	287.874	-37797.4	1989.55	-7438.79	11727.7	33159.4	7197.25	0	0	12260	3417.74	5259.37	1205.9	1264.88	869.904	68.2237	233.889	0	0	12480.4	2794.25	7114.64	4232.71	1742.78	2712.32	871.145	1573.92	0	0	8974.88	982.805	916.201	7217.95	1880.64	274.994	1782.81	1066.08	0	0	10128.3	2261.02	5973.23	793.643	1480.11	652.069	935.041	874.49
2019-12-20 09:00:00	160	-33442.2	36.7446	-37383.9	2246.24	-7244.33	11580.3	31953	7820.85	0	0	11934.9	3154.35	5168.24	1298.54	1195.57	671.78	24.3215	209.476	0	0	12194.9	2760.59	7096.61	4039.63	1441.94	2723.8	714.583	1364.39	0	0	9303.96	803.098	1088.48	7489.42	2113.89	392.267	1774.02	975.843	0	0	10454.6	2119.02	6038.89	613.971	1470.43	199.022	793.267	1125.12
2019-12-20 11:00:00	162	-34404.7	146.248	-37720.4	2471.01	-6992.32	10589.6	30537.8	7964.7	0	0	12221.6	3263.45	4912.21	1396.18	1129.77	727.331	-14.421	37.2862	0	0	12268.1	3199.54	7071.54	4353.16	1388.16	2857.52	664.599	1660.32	0	0	9383.02	715.447	1080.15	8045.71	2103.91	70.5674	1500.9	764.628	0	0	10490.2	2100.21	6010.61	183.865	1234.71	389.195	932.665	1166.12
2019-12-20 13:00:00	164	-34115.8	311.783	-36851.3	2617.14	-6120.07	9635.17	29842.3	7690.03	0	0	12269.8	2767.62	4810.7	1403.22	975.354	788.857	-25.0153	233.567	0	0	12779	3876.69	7510.13	4944.03	1595.38	3063.56	552.799	2273.06	0	0	9654.13	685.169	1027.45	8273.59	2110.46	132.1	1436.24	530.271	0	0	11221.2	2873.8	6399.87	218.083	1319.01	951.181	1097.21	943.682
2019-12-20 15:00:00	166	-34899.5	217.248	-36755.2	1813.54	-5681.34	8920.6	29301.2	7940.79	0	0	12252.4	3091.57	4841.82	1586.5	913.7	827.946	14.1894	370.484	0	0	12945.9	3763.75	7425.5	4844.31	1354.69	3134.98	501.727	2197.09	0	0	9802.07	539.25	899.664	8557	1898.15	30.5358	1312.78	648.574	0	0	11300.1	2967.29	6713.5	429.781	1632.3	1569.95	1523.99	601.385
2019-12-20 17:00:00	168	-34714.7	378.082	-35972	1973.9	-4695.67	9179.7	29154.1	8339.62	0	0	12089.9	3134.27	4583.46	1738.02	826.894	631.849	-150.056	213.882	0	0	12995.8	4308.01	7274.21	4812.8	835.145	3452.36	-20.2579	2320.86	0	0	9799.75	398.022	908.686	8683.4	1959.98	41.0984	1406.38	612.559	0	0	12118.6	3240.61	7324.78	62.3876	2146.32	1492.76	1921.2	503.838
2019-12-20 19:00:00	170	-34765.2	588.081	-35232.9	3125.45	-3482.82	9768.59	27976.2	9911.02	0	0	11763.8	3178.7	4361.23	1649.06	573.25	432.997	-464.194	219.474	0	0	12746.3	4936.74	6844.44	4979.55	261.898	3794.03	-132.137	2460.09	0	0	10283.1	777.888	1116.31	9056.66	1843.32	83.8661	1594.25	618.488	0	0	12574	2967.68	7397.55	283.518	2318.19	1212.07	2081.5	955.269
2019-12-20 21:00:00	172	-35408.9	1790.38	-35394.4	4030.82	-3659.56	10311.6	26825.7	10668.9	0	0	11659.4	3282.72	4245.85	1729.01	448.14	444.049	-362.972	292.211	0	0	12793.7	5313.11	7191.59	5240.67	465.938	3937.46	274.302	2702.41	0	0	10518.6	896.276	1318.41	9765.91	1920.02	93.5978	1685.89	882.871	0	0	13058.8	3250.23	7586.94	211.434	2734.01	1414.31	2275.09	797.335
2019-12-20 23:00:00	174	-34602.9	1750.06	-34538	4287.66	-2572.63	9245.94	26232	10069	0	0	11472.1	3313.93	3974.06	1432.99	283.449	358.414	-312.65	329.245	0	0	13017.4	5717.56	6527.55	5775.3	185.469	4362.63	-16.606	2679.79	0	0	11100.7	1096.39	1372.9	10072.9	1672.36	388.75	1646.3	632.909	0	0	13330.5	3260.49	7592.97	164.795	2519.51	1266.93	2078.72	903.522
2019-12-21 01:00:00	176	-34937.4	2515.42	-34076.5	5190.43	-2465.24	9578.5	25057.7	11160.1	0	0	10955.2	3087.83	3754.74	1131.01	142.235	209.356	-369.369	210.789	0	0	12837.4	5235.23	6716.23	5491.67	-90.0653	4165.64	-341.491	2282.76	0	0	11246.1	999.02	1300.15	10183.4	1589.36	719.691	1561.16	392.463	0	0	13692.1	3131.04	7583.43	296.815	2437.64	1289.12	1936.89	938.831
2019-12-21 03:00:00	178	-35854.2	3022.59	-34242.4	6097.58	-2750.41	9340.53	23299.8	10270	0	0	10859.5	2648.97	3513.99	1034.38	1.04224	156.428	-427.88	86.6289	0	0	12621.9	5528	7148.49	5692.31	-42.8998	4651.57	-483.866	2917.98	0	0	11331.7	886.241	1233.5	10664.1	1348.43	723.979	1305.94	430.917	0	0	14509.9	3662.02	7818.68	430.741	2720.4	1013.96	1999.61	920.36
2019-12-21 05:00:00	180	-34440.3	2353.41	-32500.5	5546.96	-1247.12	9314.65	23215.5	10154.2	0	0	10062	2628.16	3081.45	918.332	-210.48	18.1174	-540.369	76.9381	0	0	12856.1	5692.61	7014.31	6213.76	17.1272	5072.55	-585.659	3113.33	0	0	11816.4	438.128	1512.34	11471	1457.47	488.188	1390.46	687.243	0	0	15018.9	3533.78	7491.64	478.414	2384.34	890.958	1940.11	921.396
2019-12-21 07:00:00	182	-35135.4	3976.37	-32749.4	6826.76	-1781.23	10164.9	22305	11370.6	0	0	9382.72	2436.45	2844.36	1041.83	-429.496	219.702	-790.522	9.15631	0	0	13332.5	5818.1	7300	6364.21	311.021	5207.8	-439.626	2932.52	0	0	12389.2	3.95723	1731.04	12085.6	1621.56	103.548	1613.81	930.943	0	0	15710.4	3585.19	7974.45	287.302	2436.31	1150.14	2031.59	1035.29
2019-12-21 09:00:00	184	-35077.3	4862.29	-32069.9	7660.25	-1719.04	11175.6	21590.6	11873.7	0	0	8657.71	2602.05	2271.65	1069.4	-853.618	329.536	-1130.52	34.3095	0	0	13753.7	6012.14	7708.7	6601.42	390.324	5217.05	-625.21	3088.03	0	0	12793.5	58.987	1904.5	12531.1	1919.54	24.1006	1723.02	867.868	0	0	16301.7	3860.16	8320.22	467.409	2700.22	1036.98	2114.49	703.137
2019-12-21 11:00:00	186	-34895.8	5083.65	-31718.8	7566.07	-1582.2	10766.7	20310.5	9788.57	0	0	8070.64	2430.33	1956.41	1066.22	-1214.82	185.884	-1252.4	42.4809	0	0	14164.3	5911.6	7996.07	6765.05	497.186	5289.12	-619.599	3213.03	0	0	13157.3	53.9517	1890.65	12684.6	1859.1	58.4493	1670.85	1017.23	0	0	16726.1	4361.78	8512.37	980.463	2717.24	1530.9	2100.34	43.6939
2019-12-21 13:00:00	188	-34761.3	5778.5	-31221.1	8317.62	-1385.47	10842.8	20088.9	10474.3	0	0	6989.22	2076.48	1185.37	690.779	-1974.5	90.6682	-1789.28	419.01	0	0	14593.9	6231.2	8044.63	6782.72	420.304	5097.97	-405.715	2741.62	0	0	13187.3	324.3	1975.72	12758.4	1896.89	488.286	1716.51	545.654	0	0	17033.7	4469.95	8581.33	870.546	2709.27	1660.66	2165.69	53.5753
2019-12-21 15:00:00	190	-34691.5	6567.75	-30369.6	9138.31	-1122.38	11352.8	19199.3	10253.9	0	0	5603.69	2204.13	50.8031	842.736	-2790.2	132.861	-2129.96	332.171	0	0	14850.2	5928.74	8518.71	6625.34	866.941	4802.73	-70.8677	2827.59	0	0	13245.5	305.281	2029.9	12990.8	1665.2	464.349	1804.95	330.627	0	0	17697.2	4856.97	8570.61	933.326	2848.58	2066.73	2433.27	138.915
2019-12-21 17:00:00	192	-35042.5	7142.67	-30389.2	9229.32	-1341.83	11563.4	19447.7	10535.6	0	0	4063.86	2036.81	-1129.41	439.879	-3623.74	189.118	-2340.88	801.163	0	0	15426.4	5966.47	8891.7	6423.69	750.177	4789.21	-61.4826	2387.14	0	0	13708.3	223.554	1931.67	12899	1806.24	452.196	2157.21	241.398	0	0	18098.1	5042.26	8764.72	813.083	2828.42	2236.39	2152.05	408.046
2019-12-21 19:00:00	194	-35069.7	8005.13	-29815.8	9127.51	-1828.56	11483.8	18661.9	9166.5	0	0	2199.92	1843.63	-2344.26	327.894	-4448.31	347.701	-2995.93	1242.68	0	0	16301.5	5698.05	9261.32	6585.33	1006.72	4615.92	-127.477	2641.04	0	0	14040.5	583.621	1883.34	12942.9	2077.28	392.538	2400.22	203.494	0	0	18407	4945.71	8812.55	1275.01	2670.5	1989.07	2044.17	355.826
2019-12-21 21:00:00	196	-35162.7	8612.47	-29402.4	10264.8	-1944.78	12324.8	17513.8	9596.21	0	0	-198.591	1884.93	-4057.6	177.694	-5494.5	539.206	-3796.61	1559.8	0	0	17123.2	5535.07	9927.46	6448.54	1606.86	4264.35	455.625	2039.02	0	0	14638.5	998.759	1896.61	13024.2	2016.51	347.72	2312.55	234.387	0	0	18918.3	5109.26	9126.81	1413.9	2819.65	2115.13	2283.09	510.303
2019-12-21 23:00:00	198	-35567.5	9957.64	-29395.3	10846.8	-2564.94	12526	16971.5	10787.4	0	0	-2843.62	1445.68	-5527.1	662.805	-6492.41	878.396	-4447.15	2257.73	0	0	17334	5392.88	10203.2	6319.38	1315.74	3864.63	722.354	1750.28	0	0	14912.6	717.33	1936.75	13273.7	1685.07	517.169	2377.77	18.4653	0	0	19457.8	4814.79	9441.74	1631.76	2847.81	2374.52	2521.33	741.214
2019-12-22 01:00:00	200	-35642.3	10278.5	-29027	11118.3	-2888.82	12200	16043	9262.64	0	0	-5755.72	1447.38	-7403.7	903.796	-7576.69	1185.79	-5426.81	2976.87	0	0	17782.8	5174.45	10584.5	5868.95	1704.67	3862.86	716.46	1548.7	0	0	15281	317.169	1667.66	13245.3	1610.23	600.603	2089.78	175.554	0	0	20100.9	4649.17	9941.45	1557.76	2917.84	2767.96	2674.03	1203.27
2019-12-22 03:00:00	202	-35552	11027.1	-28413.4	11776.5	-3170.14	12814.7	15904.4	9188.51	0	0	-10205.2	1005.02	-10454.3	1629.97	-9814.12	1565.74	-7321.6	3690.01	0	0	17891	5071.87	10925.2	5593.36	2217.75	3541.59	1125.45	974.572	0	0	15652.5	177.976	1610.15	13292	1598.31	686.007	2042.34	99.3202	0	0	20547.7	4846.9	10061.5	1584.24	3189.21	2589.12	2423.61	995.764
2019-12-22 05:00:00	204	-35570.8	11987.3	-28471.5	13059.9	-3542.11	12742.9	14383	9327.98	0	0	-15625.5	484.414	-13783.7	1910.88	-11984.2	1352.55	-9202.25	5169.4	0	0	18574.1	4791.9	11220.4	5045.3	2384.71	3510.55	1304.52	630.15	0	0	16023.6	266.599	1356.07	13425.1	1465.64	358.667	1826.51	312.986	0	0	21262.7	4712.8	10055.8	1782.59	3141.69	2511.45	2565.78	1090.94
2019-12-22 07:00:00	206	-35415.3	12867	-27876	13930.9	-3919.2	13297.5	13561.7	8439.65	0	0	-21178.6	343.394	-17591.9	3589.21	-14642.6	1123.3	-11327.5	6533.14	0	0	18896.9	4870	11444.8	4786.87	2812.86	3156.78	1661.43	53.0434	0	0	16349.5	246.309	1341.67	13666.6	1586.74	484.688	1765.08	86.2216	0	0	21580.3	4829.26	10182.1	1560.68	3159.2	2121.58	2547.5	983.985
2019-12-22 09:00:00	208	-35592.8	12809.6	-27975.6	13936.7	-4627.96	12757.8	12842.7	7593.58	0	0	-28389.1	1498.17	-22743	4120.38	-17440.8	901.924	-13976	7946.76	0	0	19334.9	4196.76	11248.2	4450.5	2807.72	3025.81	1163.23	98.3271	0	0	16272.6	360.602	1200.11	13816.7	1493.75	302.042	1636.95	479.526	0	0	22031.2	4660.94	10076.4	1620.57	3213.87	2144.7	2440.05	904.933
2019-12-22 11:00:00	210	-35825.2	13570.1	-28143.2	14248.3	-5720.4	12885.3	11818.6	7447.9	0	0	-35952	2381.11	-27983.6	4720.82	-20539.7	652.263	-16799.9	9196.52	0	0	19879	3676.95	11622.7	4366.63	2931.49	2768.97	1108.56	152.667	0	0	16275.4	292.568	1238.28	14082.7	1396.02	173.026	1635.32	524.784	0	0	22168.5	4563.41	10128.1	1459.17	3332.95	1994.07	2262.82	1046.98
2019-12-22 13:00:00	212	-35553.8	13303.4	-27837.4	14664.7	-6139.82	12865.3	11451.3	7203.76	0	0	-44521.4	3110.62	-33030.2	5446.24	-23167.3	354.427	-19226	9961.14	0	0	19960.4	3571.25	11793.7	4206.2	3024.42	2861.4	1119.79	142.286	0	0	16569.9	173.35	1398.33	14139.5	1617.54	85.6969	1783.1	316.705	0	0	22268.2	4795.38	9914.99	1393.54	2937	1994.27	1943.69	1012.02
2019-12-22 15:00:00	214	-35779.4	14266.9	-27573.6	14991.4	-7243.41	12915	10468.9	7092.12	0	0	-53024.9	2705	-37553.5	5071.81	-25104	1785.42	-20748.8	9678.06	0	0	20540.6	3461.29	12194.9	4001.38	3024.64	2545.71	1408.41	343.909	0	0	17103.3	279.264	1317.99	13942.7	1876.63	136.216	1751.81	24.8566	0	0	22941	5109.57	10194.2	1414.49	3130.66	1952.5	1864.69	866.546
2019-12-22 17:00:00	216	-35387.1	13751	-27376.3	14985.8	-8132.59	12145	9200.48	5933.87	0	0	-61769.4	2081.97	-40554	4274.76	-26486.7	2981.3	-21819.5	9478.08	0	0	20897.4	3355.43	12361.2	3948.92	3181.83	2498.37	1501.15	499.052	0	0	17330.9	268.527	1129.12	13784	1701.58	320.328	1642.41	0.0338763	0	0	23547.3	5262.74	10502.3	1228.64	3206.85	1951.98	1865.24	880.335
2019-12-22 19:00:00	218	-35705.3	14633.2	-27700.6	15901	-9089.14	12600.3	8121.48	5107.02	0	0	-69725.2	1952.27	-41702	2574.09	-26236.6	3542.06	-20861.5	9648.8	0	0	21271.4	3290.95	12652.8	3369.06	3304.91	2347.07	1589.35	795.692	0	0	17966.4	463.968	1063.78	13927.7	1805.79	116.961	1731.26	33.2949	0	0	24175.7	5583.26	10942.8	1258.99	3364.45	2163.91	2035.03	1064.35
2019-12-22 21:00:00	220	-36091.6	13801.4	-27892.8	15587.3	-9603.58	11067.7	7241.74	3880.93	0	0	-77808.1	692.883	-42660	280.884	-26381.7	4906.35	-20386.4	8950.76	0	0	21338.1	2998.38	12638.1	3237.53	3201.52	2426.16	1526.16	769.238	0	0	18401.8	414.43	1345.82	14302.4	2036.95	354.707	1879.77	2.6794	0	0	24401.7	5227.62	11005	1310.35	3513.4	1905.85	2088.61	868.399
2019-12-22 23:00:00	222	-36091.2	13970.5	-27815.6	16121.5	-10425.2	11112.3	6824.01	3730.92	0	0	-84144.8	151.773	-41478.6	2215.2	-24166.2	5965.76	-18958	8291.54	0	0	21753.8	2767.57	12594.4	3139.34	3403.59	2517.66	1444.52	569.12	0	0	18922.9	219.284	1365.86	14463.8	2003.48	80.3523	1833.18	47.5853	0	0	24385.4	5288.3	11069.6	1506.24	3415.04	1929.4	2048.42	692.576
2019-12-23 01:00:00	224	-36107.9	13412.8	-27764.7	15819.7	-11698.3	10567.8	5860.43	2926.57	0	0	-90058.1	839.759	-39509.1	3990.21	-21882.3	6628.29	-17252	6693.49	0	0	22264.2	3187.4	12747.5	3449.28	3525.99	2644.68	1593.26	241.758	0	0	19081.4	586.62	1212.41	14333.1	1891.2	144.666	1748.78	242.851	0	0	25328	5753.1	11525.6	1298.55	3634.28	1886.56	2197.47	743.304
2019-12-23 03:00:00	226	-35892.4	12359.6	-27623.3	15271.5	-12626.6	10004.5	5010.47	1947.63	0	0	-93752.8	3120.22	-36624.5	5960.31	-19221.9	8249.81	-15117.8	4160.83	0	0	22342	2735.04	12516.9	3321.97	3367.97	2259.6	1620.24	572.556	0	0	19615.4	505.389	1411.67	14525.9	2012.22	289.295	1755.28	461.851	0	0	25776	5601.25	11789.7	1361.19	3862.35	1814.52	2451.26	1035.67
2019-12-23 05:00:00	228	-36354.2	12873.8	-27893.6	15734.7	-13778.9	9523.98	3896.58	1686.02	0	0	-96946.7	4718.33	-34369.2	7989.34	-16039.5	9353.66	-12587.1	1991.53	0	0	22538.4	2688.44	12523.5	3404.62	3066.49	2117.13	1325.42	609.021	0	0	19913.2	915.563	1512.45	14578.6	1743.14	430.672	1725.5	433.946	0	0	25989.8	5693.09	11667.6	1244.32	3592.59	1686.11	2233.1	1060.95
2019-12-23 07:00:00	230	-37613.4	10387	-29009.7	13848.5	-15568.2	6844.43	2140.97	1175.79	0	0	-98753.5	5687.43	-31579.5	9131.35	-13024.7	10783.5	-10479.7	283.487	0	0	22858.7	2874.82	12982.3	3322.63	3417.95	1755.41	1666.75	799.409	0	0	20406.6	1043.48	1571.16	14466.4	2017.26	114.626	1769.28	242.1	0	0	26890.7	5656.49	12174.6	844.221	4123.67	1783.49	2423.5	733.582
2019-12-23 09:00:00	232	-38523.5	9838.88	-29679	13462.7	-16904.1	6268.76	776.788	1333.43	0	0	-100333	7138.56	-30446.1	9928	-11094.5	10268.6	-8479.64	193.988	0	0	23090.9	1910.03	12965.5	3257.98	3401.98	1539.75	1711.9	1015.75	0	0	20225.9	767.652	1620.67	14649.4	1946.04	48.716	1650.06	267.591	0	0	27186.9	5724.43	11624.2	1108.36	3951.99	1899.63	2567.73	799.517
2019-12-23 11:00:00	234	-40749.6	6516.24	-31552.9	10274.7	-19962.9	2352.45	-1909.29	5588.76	0	0	-99966.5	7843.59	-28402.7	10100	-8039.84	10951.2	-5768.72	1764.98	0	0	23387.1	1958.24	12789.3	3636.78	3082.83	1566.03	1633.07	703.977	0	0	20236.4	388.589	1527.87	14571.4	1756.69	131.306	1486.58	362.681	0	0	26983.1	5593.29	11491.3	790.246	3912.53	1865.28	2339.06	477.682
2019-12-23 13:00:00	236	-41620.9	6792.93	-32595.4	10654.8	-21508.5	2165.66	-3395.1	5351.97	0	0	-98987.2	7691.05	-27172.2	9144.96	-5779.41	9655.69	-3994.26	1831.6	0	0	23685.6	1808.55	13038	3642.09	3239.25	1236.04	1616.94	845.727	0	0	20578.5	579.901	1510.81	14587.3	1834.75	53.8394	1475.15	437.703	0	0	27396.1	5689.62	11673.8	1155.05	4184.52	1763.1	2610.04	538.706
2019-12-23 15:00:00	238	-42515.7	4834.5	-33780.3	8464.78	-23347.6	153.093	-5032.24	7578.82	0	0	-97549.1	8330.43	-26111.6	8895.2	-3577.01	10117.3	-2552.9	2511.25	0	0	23976.6	1817.31	13113.8	3705	3225.57	1273.66	1739.57	704.765	0	0	21128.5	788.275	1584.94	14576.9	1811.78	267.375	1638.43	519.487	0	0	27764.6	5917.02	11503.2	1242.82	3871.48	1375.57	2407.07	394.121
2019-12-23 17:00:00	240	-42090.8	4633.11	-33024.5	8962.48	-23900.6	203.634	-6820.36	6804.72	0	0	-92667.4	6114.98	-24726.2	6214.79	-2953.7	6652.49	-1266.96	2967.35	0	0	23271.1	1648.18	12453.2	3170.12	3055.36	1141.25	2134.52	1464.46	0	0	21585.6	605.282	1318.33	13891.1	2016.44	186.033	1344.22	693.456	0	0	27331	6070.76	10958.9	1291.18	4015.39	1432.86	2571.24	548.673
[truncated: 198 more columns]

[truncated: 38 more sheets: Figure 5b, Figure 5c, Figure 5d, e, Figure 6a, b, c, Figure 6d, e, f, Figure 7a, b, Figure 7c, Figure 7f, Figure 7i, Figure 7l, Figure 7d, e, g, h, j, k, m, n, Figure 8b, Figure 9a-d, Figure 9e-j, Figure 9k, Supplementary Figure 1a-c, Supplementary Figure 1d,f, Supplementary Figure 3a-c, Supplementary Figure 4c, d, Supplementary Figure 4e …]
